# Supplementary material for: Novel Multiplexed Plasma Biomarker Panel Has Diagnostic and Prognostic Potential in Children With Hypertrophic Cardiomyopathy
Source: Circ Genom Precis Med. 2024 Jun 7;17(3):e004448. doi: 10.1161/CIRCGEN.123.004448 (PMC11188636; doi:10.1161/CIRCGEN.123.004448)
Supplement: Supplementary file 2 [file hcg-17-e004448-s002.xlsx]

## Sheet: Protein_List
Provenance	Accession	Gene	Name	Peptide Sequence
Literature	P05549	A2AP	Transcription factor AP-2-alpha	LGNQEPGGQTALK
Literature	F5H1E8	A2M	Alpha-2-macroglobulin	GPTQEFK ; VGFYESDVMGR
Literature	P01011	AACT	Alpha-1-antichymotrypsin	ITLLSALVETR
Literature	P01019	AGT	Angiotensinogen	DPTFIPAPIQAK
Adult	P04075	ALDOA	Aldolase Fructose-Bisphosphate A	ALQASALK ; ADDGRPFPQVIK
Literature	P02760	AMBP	Protein AMBP	AFIQLWAFDAVK
Adult	Q13784	APOA4	APOA4 protein	LAPLAEDVR ; ALVQQMEQLR
Literature	A3KPE2	APOC3	Apolipoprotein C-III	DALSSVQESQVAQQAR
Literature	P02649	APOE	Apolipoprotein E	AATVGSLAGQPLQER
Literature	Q2KHQ6	APOL1	Apolipoprotein L, 1	ALADGVQK
Literature	Q10588	BST1	ADP-ribosyl cyclase/cyclic ADP-ribose hydrolase 2	ALLSPEQR
Literature	P02746	C1QB	Complement C1q subcomponent subunit B	GNLCVNLMR
Adult/Profiling	P01024	C3	Complement C3	SSLSVPYVIVPLK
Literature	P01024 (672 - 747)	C3	C3a anaphylatoxin	FISLGEACK
Literature	P01024 (1002 - 1303)	C3	Complement C3d fragment (C3d)	GYTQQLAFR
Literature	P0C0L5	C4B	Complement C4-B	VGDTLNLNLR
Profiling	P04003	C4BPA	C4b-binding protein alpha chain	TWYPEVPK
Literature	P0C0L4 (957 -1336)	C4A	Complement C4-A d chain (C4d_A)	ANSFLGEK
Literature	P0C0L5 (957 -1336)	C4B	Complement C4-B d chain (C4d_B)	ASSFLGEK
Literature	P01031	C5	Complement C5	TLLPVSKPEIR
Literature	P01031 (678 – 751)	C5	C5a anaphylatoxin (C5a)	ISLGPR
Literature	P01031 (19 – 673)	C5	Complement C5 beta chain (C5b)	YVLSPYK
Literature	P02748	C9	Complement component C9	LSPIYNLVPVK
Profiling	K7ERG9	CFD	Complement factor D	ATLGPAVRPLPWQR
Literature	P10909	CLU	Clusterin	LFDSDPITVTVPVEVSR
Profiling	Q16610	ECM1	Extracellular matrix protein 1	LLPAQLPAEK
Literature	P23142	FBLN1	Fibulin-1	TGYYFDGISR
Literature	P80108	GPLD1	Phosphatidylinositol-glycan-specific phospholipase D	FGSSLITVR ; ILEGFQPSGR
Adult	P78417	GSTO1	Glutathione S-transferase omega-1	LLPDDPYEK
Adult	P00738	HP	Haptoglobin	VGYVSGWGR ; VTSIQDWVQK
Adult/Profiling	P02790	HPX	Hemopexin	VDGALCMEK ; NFPSPVDAAFR
Literature	P01876	IGHA1	Immunoglobulin heavy constant alpha 1	TPLTATLSK
Literature	P01877	IGHA2	Immunoglobulin heavy constant alpha 2	DASGATFTWTPSSGK
Literature	P01880	IGHD	Immunoglobulin heavy constant delta	VPTGGVEEGLLER
Literature	P01854	IGHE	Immunoglobulin heavy constant epsilon	AVSVNPGK
Literature	P01857	IGHG1	Immunoglobulin heavy constant gamma 1	GPSVFPLAPSSK
Literature	P01859	IGHG2	Immunoglobulin heavy constant gamma 2	GLPAPIEK
Literature	P01860	IGHG3	Immunoglobulin heavy constant gamma 3	TPLGDTTHTCPR
Adult	P01861	IGHG4	Immunoglobulin heavy constant gamma 4	GLPSSIEK
Literature	P01834	IGKC	Immunoglobulin kappa constant	DSTYSLSSTLTLSK
Adult	P0CG04	IGLC	Immunoglobulin lambda constant	YAASSYLSLTPEQWK
Adult	P19827	ITIH1	Inter-alpha-trypsin inhibitor heavy chain H1	LDAQASFLPK
Literature	Q06033	ITIH3	Inter-alpha-trypsin inhibitor heavy chain H3	ALDLSLK ; LVDEDMNSFK
Literature	P04180	LCAT	Phosphatidylcholine-sterol acyltransferase	SSGLVSNAPGVQIR
Literature	Q1HP67	LPA	Lipoprotein, Lp(A)	GTFSTTVTGR
Literature	A5GZ70	MMP3	Matrix metalloproteinase 3	GIHTLGFPPTVR
Literature	P14780	MMP9	Matrix metalloproteinase-9	LFGFCPTR
Adult	P07361	ORM2	Alpha-1-acid glycoprotein 2	SDVMYTDWK
Literature	P07737	PFN1	Profilin-1	TLVLLMGK ; STGGAPTFNVTVTK
Literature	H3BQ34	PKM	Pyruvate kinase	LDIDSPPITAR
Literature	Q92954	PRG4	Proteoglycan 4	LVEVNPK
Literature	P11216	PYGB	Glycogen phosphorylase, brain form	VEDVEALDR
Literature	P35542	SAA4	Serum amyloid A-4 protein	GPGGVWAAK
Literature	G3V5R8	SERPINA1	Alpha-1-antitrypsin	AVLTIDEK ; SVLGQLGITK
Literature	A0A024R944	SERPINC1	Antithrombin-III	ANRPFLVFIR ; LPGIVAEGR
Literature	Q8IVC0	SERPIND1	Serpin peptidase inhibitor, clade D (Heparin cofactor), member 1	TLEAQLTPR
Adult	A8MZG1	THBS1	Thrombospondin 1	GTLLALER ; FQMIPLDPK
Adult	Q9Y490	TLN1	Talin-1	GLAGAVSELLR
Literature	P04004	VTN	Vitronectin	FEDGVLDPDYPR

## Sheet: Transitions
Protein Name	Peptide Sequence	Precursor Mz	Product Mz	Precursor Charge	Product Charge	Fragment Ion	Isotope Label Type
A2AP	LGNQEPGGQTALK	656.846	674.383	2	1	y7	light
A2AP	LGNQEPGGQTALK	656.846	1028.54	2	1	y10	light
A2AP	LGNQEPGGQTALK	660.854	682.397	2	1	y7	heavy
A2AP	LGNQEPGGQTALK	660.854	1036.55	2	1	y10	heavy
A2M	GPTQEFK	403.706	256.129	2	1	b3	light
A2M	GPTQEFK	403.706	423.224	2	1	y3	light
A2M	GPTQEFK	403.706	513.23	2	1	b5	light
A2M	GPTQEFK	403.706	660.299	2	1	b6	light
A2M	GPTQEFK	407.713	431.238	2	1	y3	heavy
A2M	GPTQEFK	407.713	660.299	2	1	b6	heavy
A2M	VGFYESDVMGR	630.29	462.249	2	1	y4	light
A2M	VGFYESDVMGR	630.29	1160.5	2	1	y10	light
AACT	ITLLSALVETR	608.369	775.431	2	1	y7	light
AACT	ITLLSALVETR	608.369	888.515	2	1	y8	light
AACT	ITLLSALVETR	613.373	785.439	2	1	y7	heavy
AACT	ITLLSALVETR	613.373	898.523	2	1	y8	heavy
AGT	DPTFIPAPIQAK	649.361	574.287	2	1	b5	light
AGT	DPTFIPAPIQAK	649.361	724.435	2	1	y7	light
AGT	DPTFIPAPIQAK	653.368	574.287	2	1	b5	heavy
AGT	DPTFIPAPIQAK	653.368	732.449	2	1	y7	heavy
ALDOA	ALQASALK	401.245	489.303	2	1	y5	light
ALDOA	ALQASALK	401.245	617.362	2	1	y6	light
ALDOA	ADDGRPFPQVIK	448.242	521.314	3	2	y9	light
ALDOA	ADDGRPFPQVIK	448.242	636.341	3	2	y11	light
AMBP	AFIQLWAFDAVK	704.885	759.419	2	1	b6	light
AMBP	AFIQLWAFDAVK	704.885	830.456	2	1	b7	light
AMBP	AFIQLWAFDAVK	708.892	759.419	2	1	b6	heavy
AMBP	AFIQLWAFDAVK	708.892	1198.67	2	1	y10	heavy
APOA4	LAPLAEDVR	492.28	518.257	2	1	y4	light
APOA4	LAPLAEDVR	492.28	702.378	2	1	y6	light
APOA4	ALVQQMEQLR	608.329	416.262	2	1	y3	light
APOA4	ALVQQMEQLR	608.329	545.304	2	1	y4	light
APOC3	DALSSVQESQVAQQAR	858.929	887.469	2	1	y8	light
APOC3	DALSSVQESQVAQQAR	858.929	1144.57	2	1	y10	light
APOC3	DALSSVQESQVAQQAR	863.933	897.478	2	1	y8	heavy
APOC3	DALSSVQESQVAQQAR	863.933	1154.58	2	1	y10	heavy
ApoE	AATVGSLAGQPLQER	749.405	642.357	2	1	y5	light
ApoE	AATVGSLAGQPLQER	749.405	827.437	2	1	y7	light
ApoE	AATVGSLAGQPLQER	754.409	652.365	2	1	y5	heavy
ApoE	AATVGSLAGQPLQER	754.409	837.445	2	1	y7	heavy
APOL1	ALADGVQK	401.227	431.261	2	1	y4	light
APOL1	ALADGVQK	401.227	617.325	2	1	y6	light
APOL1	ILQADQEL	465.251	355.234	2	1	b3	light
APOL1	ILQADQEL	465.251	669.357	2	1	b6	light
BST1	ALLSPEQR	457.259	298.212	2	1	b3	light
BST1	ALLSPEQR	457.259	616.305	2	1	y5	light
C1QB	GNLCVNLMR	538.771	533.286	2	1	y4	light
C1QB	GNLCVNLMR	538.771	905.47	2	1	y7	light
C3	SSLSVPYVIVPLK	701.421	474.256	2	1	b5	light
C3	SSLSVPYVIVPLK	701.421	1027.65	2	1	y9	light
C3	SSLSVPYVIVPLK	705.428	468.804	2	2	y8	heavy
C3	SSLSVPYVIVPLK	705.428	474.256	2	1	b5	heavy
C3a_anaphylatoxin	FISLGEACK	512.76	348.192	2	1	b3	light
C3a_anaphylatoxin	FISLGEACK	512.76	677.329	2	1	y6	light
C3d	GYTQQLAFR	542.283	506.308	2	1	y4	light
C3d	GYTQQLAFR	542.283	762.426	2	1	y6	light
C4b	VGDTLNLNLR	557.814	629.373	2	1	y5	light
C4b	VGDTLNLNLR	557.814	742.457	2	1	y6	light
C4b	VGDTLNLNLR	562.818	639.381	2	1	y5	heavy
C4b	VGDTLNLNLR	562.818	752.465	2	1	y6	heavy
C4BPA	TWYPEVPK	510.264	569.329	2	1	y5	light
C4BPA	TWYPEVPK	510.264	732.393	2	1	y6	light
C4BPA	TWYPEVPK	514.271	577.343	2	1	y5	heavy
C4BPA	TWYPEVPK	514.271	740.407	2	1	y6	heavy
C4d_A	ANSFLGEK	433.224	446.261	2	1	y4	light
C4d_A	ANSFLGEK	433.224	593.329	2	1	y5	light
C4d_B	ASSFLGEK	419.719	297.168	2	2	y5	light
C4d_B	ASSFLGEK	419.719	333.177	2	1	y3	light
C5	TLLPVSKPEIR	418.259	414.75	3	2	y7	light
C5	TLLPVSKPEIR	418.259	514.298	3	1	y4	light
C5a_anaphylatoxin	ISLGPR	321.7	329.193	2	1	y3	light
C5a_anaphylatoxin	ISLGPR	321.7	529.309	2	1	y5	light
C5b	YVLSPYK	435.242	407.229	2	1	y3	light
C5b	YVLSPYK	435.242	607.345	2	1	y5	light
C5b	YVLSPYK	439.249	415.243	2	1	y3	heavy
C5b	YVLSPYK	439.249	615.359	2	1	y5	heavy
C9	LSPIYNLVPVK	621.876	343.234	2	1	y3	light
C9	LSPIYNLVPVK	621.876	521.818	2	2	y9	light
C9	LSPIYNLVPVK	625.884	351.248	2	1	y3	heavy
C9	LSPIYNLVPVK	625.884	525.826	2	2	y9	heavy
CFD	ATLGPAVRPLPWQR	521.304	638.867	3	2	y11	light
CFD	ATLGPAVRPLPWQR	521.304	695.409	3	2	y12	light
Clusterin	LFDSDPITVTVPVEVSR	937.499	686.383	2	1	y6	light
Clusterin	LFDSDPITVTVPVEVSR	937.499	1296.75	2	1	y12	light
Clusterin	LFDSDPITVTVPVEVSR	942.503	696.391	2	1	y6	heavy
Clusterin	LFDSDPITVTVPVEVSR	942.503	1306.76	2	1	y12	heavy
ECM1	LLPAQLPAEK	540.327	427.243	2	2	y8	light
ECM1	LLPAQLPAEK	540.327	444.245	2	1	y4	light
ECM1	NLPATDPLQR	562.807	449.243	2	2	y8	light
ECM1	NLPATDPLQR	562.807	513.314	2	1	y4	light
FBLN1	TGYYFDGISR	589.778	694.352	2	1	y6	light
FBLN1	TGYYFDGISR	589.778	857.415	2	1	y7	light
GPLD1	FGSSLITVR	490.282	488.319	2	1	y4	light
GPLD1	FGSSLITVR	490.282	688.435	2	1	y6	light
GPLD1	ILEGFQPSGR	552.296	416.225	2	1	y4	light
GPLD1	ILEGFQPSGR	552.296	877.416	2	1	y8	light
GSTO1	LLPDDPYEK	545.277	432.193	2	2	y7	light
GSTO1	LLPDDPYEK	545.277	536.271	2	1	y4	light
HP	VGYVSGWGR	490.751	562.273	2	1	y5	light
HP	VGYVSGWGR	490.751	661.342	2	1	y6	light
HP	VTSIQDWVQK	602.322	803.405	2	1	y6	light
HP	VTSIQDWVQK	602.322	1003.52	2	1	y8	light
HPX	VDGALCMEK	511.736	808.369	2	1	y7	light
HPX	VDGALCMEK	511.736	923.396	2	1	y8	light
HPX	NFPSPVDAAFR	610.807	388.209	2	2	y7	light
HPX	NFPSPVDAAFR	610.807	959.495	2	1	y9	light
IGHA1	TPLTATLSK	466.277	698.408	2	1	b7	light
IGHA1	TPLTATLSK	466.277	830.498	2	1	y8	light
IGHA2	DASGATFTWTPSSGK	756.852	762.378	2	1	y7	light
IGHA2	DASGATFTWTPSSGK	756.852	1239.6	2	1	y12	light
IGHA2	DASGATFTWTPSSGK	760.859	770.392	2	1	y7	heavy
IGHA2	DASGATFTWTPSSGK	760.859	1247.61	2	1	y12	heavy
IGHD	VPTGGVEEGLLER	678.362	845.436	2	1	y7	light
IGHD	VPTGGVEEGLLER	678.362	1058.55	2	1	y10	light
IGHE	AVSVNPGK	386.222	301.187	2	1	y3	light
IGHE	AVSVNPGK	386.222	601.33	2	1	y6	light
IGHG1	GPSVFPLAPSSK	593.827	769.424	2	1	b8	light
IGHG1	GPSVFPLAPSSK	593.827	1032.57	2	1	y10	light
IGHG1	GPSVFPLAPSSK	597.834	769.424	2	1	b8	heavy
IGHG1	GPSVFPLAPSSK	597.834	1040.59	2	1	y10	heavy
IGHG2	GLPAPIEK	412.748	243.65	2	2	y4	light
IGHG2	GLPAPIEK	412.748	339.203	2	1	b4	light
IGHG2	GLPAPIEK	416.755	247.657	2	2	y4	heavy
IGHG2	GLPAPIEK	416.755	339.203	2	1	b4	heavy
IGHG3	TPLGDTTHTCPR	452.551	494.219	3	2	y8	light
IGHG3	TPLGDTTHTCPR	452.551	670.309	3	1	y5	light
IGHG3	TPLGDTTHTCPR	455.887	499.223	3	2	y8	heavy
IGHG3	TPLGDTTHTCPR	455.887	680.317	3	1	y5	heavy
IGHG4	GLPSSIEK	415.735	389.24	2	1	y3	light
IGHG4	GLPSSIEK	415.735	476.272	2	1	y4	light
IGKC	DSTYSLSSTLTLSK	751.883	1199.65	2	1	y11	light
IGKC	DSTYSLSSTLTLSK	751.883	1300.7	2	1	y12	light
IGKC	DSTYSLSSTLTLSK	755.89	754.325	2	1	b7	heavy
IGKC	DSTYSLSSTLTLSK	755.89	1308.71	2	1	y12	heavy
IGLC	YAASSYLSLTPEQWK	872.433	1264.66	2	1	y10	light
IGLC	YAASSYLSLTPEQWK	872.433	1351.69	2	1	y11	light
IGLC	YAASSYLSLTPEQWK	876.44	909.492	2	1	y7	heavy
IGLC	YAASSYLSLTPEQWK	876.44	1272.67	2	1	y10	heavy
ITIH1	LDAQASFLPK	545.301	662.387	2	1	y6	light
ITIH1	LDAQASFLPK	545.301	861.483	2	1	y8	light
ITIH1	LDAQASFLPK	549.308	670.401	2	1	y6	heavy
ITIH1	LDAQASFLPK	549.308	869.497	2	1	y8	heavy
ITIH3	ALDLSLK	380.234	460.313	2	1	y4	light
ITIH3	ALDLSLK	380.234	575.34	2	1	y5	light
ITIH3	LVDEDMNSFK	599.276	741.324	2	1	y6	light
ITIH3	LVDEDMNSFK	599.276	985.393	2	1	y8	light
LCAT	SSGLVSNAPGVQIR	462.256	335.206	3	2	y6	light
LCAT	SSGLVSNAPGVQIR	462.256	669.404	3	1	y6	light
LPA	GTFSTTVTGR	513.764	634.352	2	1	y6	light
LPA	GTFSTTVTGR	513.764	721.384	2	1	y7	light
MMP3	GIHTLGFPPTVR	432.247	285.174	3	2	y5	light
MMP3	GIHTLGFPPTVR	432.247	472.288	3	1	y4	light
MMP9	LFGFCPTR	333.169	318.181	3	1	b3	light
MMP9	LFGFCPTR	333.169	373.219	3	1	y3	light
ORM2	SDVMYTDWK	572.753	712.33	2	1	y5	light
ORM2	SDVMYTDWK	572.753	843.371	2	1	y6	light
PFN1	TLVLLMGK	437.775	561.343	2	1	y5	light
PFN1	TLVLLMGK	437.775	660.411	2	1	y6	light
PFN1	STGGAPTFNVTVTK	690.362	303.13	2	1	b4	light
PFN1	STGGAPTFNVTVTK	690.362	1006.56	2	1	y9	light
PKM	LDIDSPPITAR	599.327	654.393	2	1	y6	light
PKM	LDIDSPPITAR	599.327	856.452	2	1	y8	light
PRG4	LVEVNPK	399.74	586.319	2	1	y5	light
PRG4	LVEVNPK	399.74	685.388	2	1	y6	light
PYGB	VEDVEALDR	523.262	603.31	2	1	y5	light
PYGB	VEDVEALDR	523.262	817.405	2	1	y7	light
SAA4	GPGGVWAAK	421.73	393.219	2	2	y8	light
SAA4	GPGGVWAAK	421.73	688.378	2	1	y7	light
SAA4	GPGGVWAAK	425.737	397.226	2	2	y8	heavy
SAA4	GPGGVWAAK	425.737	696.392	2	1	y7	heavy
SERPINA1	AVLTIDEK	444.755	391.182	2	1	y3	light
SERPINA1	AVLTIDEK	444.755	504.266	2	1	y4	light
SERPINA1	SVLGQLGITK	508.311	418.266	2	1	y4	light
SERPINA1	SVLGQLGITK	508.311	531.35	2	1	y5	light
SERPINC1	ANRPFLVFIR	411.58	586.31	3	1	b5	light
SERPINC1	ANRPFLVFIR	411.58	699.394	3	1	b6	light
SERPINC1	LPGIVAEGR	456.269	432.22	2	1	y4	light
SERPINC1	LPGIVAEGR	456.269	531.288	2	1	y5	light
SERPIND1	TLEAQLTPR	514.79	685.399	2	1	y6	light
SERPIND1	TLEAQLTPR	514.79	814.442	2	1	y7	light
SERPIND1	TLEAQLTPR	519.794	695.407	2	1	y6	heavy
SERPIND1	TLEAQLTPR	519.794	824.45	2	1	y7	heavy
THBS1	GTLLALER	436.764	488.283	2	1	y4	light
THBS1	GTLLALER	436.764	601.367	2	1	y5	light
THBS1	FQMIPLDPK	544.794	569.329	2	1	y5	light
THBS1	FQMIPLDPK	544.794	813.454	2	1	y7	light
TLN1	GLAGAVSELLR	543.319	617.362	2	1	y5	light
TLN1	GLAGAVSELLR	543.319	844.489	2	1	y8	light
VTN	FEDGVLDPDYPR	711.83	647.315	2	1	y5	light
VTN	FEDGVLDPDYPR	711.83	875.426	2	1	y7	light
VTN	FEDGVLDPDYPR	716.835	657.323	2	1	y5	heavy
VTN	FEDGVLDPDYPR	716.835	885.434	2	1	y7	heavy

## Sheet: Profiling
Accession	Gene	Name
P04217	A1BG	Alpha-1B-glycoprotein
P02760	AMBP	Protein AMBP
P03950	ANG	Angiogenin
P02743	APCS	Serum amyloid P-component
P02654	APOC1	Apolipoprotein C-I
P02656	APOC3	Apolipoprotein C-III
P55056	APOC4	Apolipoprotein C-IV
B0QYF0	BAIAP2L2	BAR/IMD domain containing adaptor protein 2 like 2
P06276	BCHE	Cholinesterase
Q5JP69	C2	Complement C2
M0R0Q9	C3	Complement C3
P20851	C4BPB	C4b-binding protein beta chain
K7ERG9	CFD	Complement factor D
Q16610	ECM1	Extracellular matrix protein 1
Q12805	EFEMP1	EGF-containing fibulin-like extracellular matrix protein 1
P05160	F13B	Coagulation factor XIII B chain
P00738	HP	Haptoglobin
P02790	HPX	Hemopexin
P01857	IGHG1	Immunoglobulin heavy constant gamma 1
P01859	IGHG2	Immunoglobulin heavy constant gamma 2
P01860	IGHG3	Immunoglobulin heavy constant gamma 3
A0A0J9YX35	IGHV3-64D	Immunoglobulin heavy variable 3-64D
P01834	IGKC	Immunoglobulin kappa constant
P06312	IGKV4-1	Immunoglobulin kappa variable 4-1
A0A0B4J231	IGLL5	Immunoglobulin lambda like polypeptide 5
Q06033	ITIH3	Inter-alpha-trypsin inhibitor heavy chain H3
P01042	KNG1	Kininogen-1
P04180	LCAT	Phosphatidylcholine-sterol acyltransferase
Q1HP67	LPA	Lipoprotein, Lp(A)
P61626	LYZ	Lysozyme C
Q9UEW3	MARCO	Macrophage receptor MARCO
P26927	MST1	Hepatocyte growth factor-like protein
Q92954	PRG4	Proteoglycan 4
A0A024R944	SERPINC1	Antithrombin-III
Q2TA20	SPATA22	Spermatogenesis-associated protein 22
P04004	SPATTA23	Vitronectin
	SPATTA24
	SPATTA25
	SPATTA26
	SPATTA27
	SPATTA28
	SPATTA29
	SPATTA30
	SPATTA31
	SPATTA32
	SPATTA33
	SPATTA34
	SPATTA35
	SPATTA36
	SPATTA37
	SPATTA38
	SPATTA39
	SPATTA40
	SPATTA41
	SPATTA42
	SPATTA43
	SPATTA44
	SPATTA45
	SPATTA46
	SPATTA47
	SPATTA48
	SPATTA49
	SPATTA50
	SPATTA51
	SPATTA52
	SPATTA53
	SPATTA54
	SPATTA55
	SPATTA56
	SPATTA57
	SPATTA58
	SPATTA59
	SPATTA60
	SPATTA61
	SPATTA62
	SPATTA63
	SPATTA64
	SPATTA65
	SPATTA66
	SPATTA67
	SPATTA68
	SPATTA69
	SPATTA70
	SPATTA71
	SPATTA72
	SPATTA73
	SPATTA74
	SPATTA75
	SPATTA76
	SPATTA77
	SPATTA78
	SPATTA79
	SPATTA80
	SPATTA81
	SPATTA82
	SPATTA83
	SPATTA84
	SPATTA85
	SPATTA86
	SPATTA87
	SPATTA88
	SPATTA89
	SPATTA90
	SPATTA91
	SPATTA92
	SPATTA93
	SPATTA94
	SPATTA95
	SPATTA96
	SPATTA97
	SPATTA98
	SPATTA99
	SPATTA100
	SPATTA101
	SPATTA102
	SPATTA103
	SPATTA104
	SPATTA105
	SPATTA106
	SPATTA107
	SPATTA108
	SPATTA109
	SPATTA110
	SPATTA111
	SPATTA112
	SPATTA113
	SPATTA114
	SPATTA115
	SPATTA116
	SPATTA117
	SPATTA118
	SPATTA119
	SPATTA120
	SPATTA121
	SPATTA122
	SPATTA123
	SPATTA124
	SPATTA125
	SPATTA126
	SPATTA127
	SPATTA128
	SPATTA129
	SPATTA130
	SPATTA131
	SPATTA132
	SPATTA133
	SPATTA134
	SPATTA135
	SPATTA136
	SPATTA137
	SPATTA138
	SPATTA139
	SPATTA140
	SPATTA141
	SPATTA142
	SPATTA143
	SPATTA144
	SPATTA145
	SPATTA146
	SPATTA147
	SPATTA148
	SPATTA149
	SPATTA150
	SPATTA151
	SPATTA152
	SPATTA153
	SPATTA154
	SPATTA155
	SPATTA156
	SPATTA157
	SPATTA158
	SPATTA159
	SPATTA160
	SPATTA161
	SPATTA162
	SPATTA163
	SPATTA164
	SPATTA165
	SPATTA166
	SPATTA167
	SPATTA168
	SPATTA169
	SPATTA170
	SPATTA171
	SPATTA172
	SPATTA173
	SPATTA174
	SPATTA175
	SPATTA176
	SPATTA177
	SPATTA178
	SPATTA179
	SPATTA180
	SPATTA181
	SPATTA182
	SPATTA183
	SPATTA184
	SPATTA185
	SPATTA186
	SPATTA187
	SPATTA188
	SPATTA189
	SPATTA190
	SPATTA191
	SPATTA192
	SPATTA193
	SPATTA194
	SPATTA195
	SPATTA196
	SPATTA197
	SPATTA198
	SPATTA199
	SPATTA200
	SPATTA201
	SPATTA202
	SPATTA203
	SPATTA204
	SPATTA205
	SPATTA206
	SPATTA207
	SPATTA208
	SPATTA209
	SPATTA210
	SPATTA211
	SPATTA212
	SPATTA213
	SPATTA214
	SPATTA215
	SPATTA216
	SPATTA217
	SPATTA218
	SPATTA219
	SPATTA220
	SPATTA221
	SPATTA222
	SPATTA223
	SPATTA224
	SPATTA225
	SPATTA226
	SPATTA227
	SPATTA228
	SPATTA229
	SPATTA230
	SPATTA231
	SPATTA232
	SPATTA233
	SPATTA234
	SPATTA235
	SPATTA236
	SPATTA237
	SPATTA238
	SPATTA239
	SPATTA240
	SPATTA241
	SPATTA242
	SPATTA243
	SPATTA244
	SPATTA245
	SPATTA246
	SPATTA247
	SPATTA248
	SPATTA249
	SPATTA250
	SPATTA251
	SPATTA252
	SPATTA253
	SPATTA254
	SPATTA255
	SPATTA256
	SPATTA257
	SPATTA258
	SPATTA259
	SPATTA260
	SPATTA261
	SPATTA262
	SPATTA263
	SPATTA264
	SPATTA265
	SPATTA266
	SPATTA267
	SPATTA268
	SPATTA269
	SPATTA270
	SPATTA271
	SPATTA272
	SPATTA273
	SPATTA274
	SPATTA275
	SPATTA276
	SPATTA277
	SPATTA278
	SPATTA279
	SPATTA280
	SPATTA281
	SPATTA282
	SPATTA283
	SPATTA284
	SPATTA285
	SPATTA286
	SPATTA287
	SPATTA288
	SPATTA289
	SPATTA290
	SPATTA291
	SPATTA292
	SPATTA293
	SPATTA294
	SPATTA295
	SPATTA296
	SPATTA297
	SPATTA298
	SPATTA299
	SPATTA300
	SPATTA301
	SPATTA302
	SPATTA303
	SPATTA304
	SPATTA305
	SPATTA306
	SPATTA307
	SPATTA308
	SPATTA309
	SPATTA310
	SPATTA311
	SPATTA312
	SPATTA313
	SPATTA314
	SPATTA315
	SPATTA316
	SPATTA317
	SPATTA318
	SPATTA319
	SPATTA320
	SPATTA321
	SPATTA322
	SPATTA323
	SPATTA324
	SPATTA325
	SPATTA326
	SPATTA327
	SPATTA328
	SPATTA329
	SPATTA330
	SPATTA331
	SPATTA332
	SPATTA333
	SPATTA334
	SPATTA335
	SPATTA336
	SPATTA337
	SPATTA338
	SPATTA339
	SPATTA340
	SPATTA341
	SPATTA342
	SPATTA343
	SPATTA344
	SPATTA345
	SPATTA346
	SPATTA347
	SPATTA348
	SPATTA349
	SPATTA350
	SPATTA351
	SPATTA352
	SPATTA353
	SPATTA354
	SPATTA355
	SPATTA356
	SPATTA357
	SPATTA358
	SPATTA359
	SPATTA360
	SPATTA361
	SPATTA362
	SPATTA363
	SPATTA364
	SPATTA365
	SPATTA366
	SPATTA367
	SPATTA368
	SPATTA369
	SPATTA370
	SPATTA371
	SPATTA372
	SPATTA373
	SPATTA374
	SPATTA375
	SPATTA376
	SPATTA377
	SPATTA378
	SPATTA379
	SPATTA380
	SPATTA381
	SPATTA382
	SPATTA383
	SPATTA384
	SPATTA385
	SPATTA386
	SPATTA387
	SPATTA388
	SPATTA389
	SPATTA390
	SPATTA391
	SPATTA392
	SPATTA393
	SPATTA394
	SPATTA395
	SPATTA396
	SPATTA397
	SPATTA398
	SPATTA399
	SPATTA400
	SPATTA401
	SPATTA402
	SPATTA403
	SPATTA404
	SPATTA405
	SPATTA406
	SPATTA407
	SPATTA408
	SPATTA409
	SPATTA410
	SPATTA411
	SPATTA412
	SPATTA413
	SPATTA414
	SPATTA415
	SPATTA416
	SPATTA417
	SPATTA418
	SPATTA419
	SPATTA420
	SPATTA421
	SPATTA422
	SPATTA423
	SPATTA424
	SPATTA425
	SPATTA426
	SPATTA427
	SPATTA428
	SPATTA429
	SPATTA430
	SPATTA431
	SPATTA432
	SPATTA433
	SPATTA434
	SPATTA435
	SPATTA436
	SPATTA437
	SPATTA438
	SPATTA439
	SPATTA440
	SPATTA441
	SPATTA442
	SPATTA443
	SPATTA444
	SPATTA445
	SPATTA446
	SPATTA447
	SPATTA448
	SPATTA449
	SPATTA450
	SPATTA451
	SPATTA452
	SPATTA453
	SPATTA454
	SPATTA455
	SPATTA456
	SPATTA457
	SPATTA458
	SPATTA459
	SPATTA460
	SPATTA461
	SPATTA462
	SPATTA463
	SPATTA464
	SPATTA465
	SPATTA466
	SPATTA467
	SPATTA468
	SPATTA469
	SPATTA470
	SPATTA471
	SPATTA472
	SPATTA473
	SPATTA474
	SPATTA475
	SPATTA476
	SPATTA477
	SPATTA478
	SPATTA479
	SPATTA480
	SPATTA481
	SPATTA482
	SPATTA483
	SPATTA484
	SPATTA485
	SPATTA486
	SPATTA487
	SPATTA488
	SPATTA489
	SPATTA490
	SPATTA491
	SPATTA492
	SPATTA493
	SPATTA494
	SPATTA495
	SPATTA496
	SPATTA497
	SPATTA498
	SPATTA499
	SPATTA500
	SPATTA501
	SPATTA502
	SPATTA503
	SPATTA504
	SPATTA505
	SPATTA506
	SPATTA507
	SPATTA508
	SPATTA509
	SPATTA510
	SPATTA511
	SPATTA512
	SPATTA513
	SPATTA514
	SPATTA515
	SPATTA516
	SPATTA517
	SPATTA518
	SPATTA519
	SPATTA520
	SPATTA521
	SPATTA522
	SPATTA523
	SPATTA524
	SPATTA525
	SPATTA526
	SPATTA527
	SPATTA528
	SPATTA529
	SPATTA530
	SPATTA531
	SPATTA532
	SPATTA533
	SPATTA534
	SPATTA535
	SPATTA536
	SPATTA537
	SPATTA538
	SPATTA539
	SPATTA540
	SPATTA541
	SPATTA542
	SPATTA543
	SPATTA544
	SPATTA545
	SPATTA546
	SPATTA547
	SPATTA548
	SPATTA549
	SPATTA550
	SPATTA551
	SPATTA552
	SPATTA553
	SPATTA554
	SPATTA555
	SPATTA556
	SPATTA557
	SPATTA558
	SPATTA559
	SPATTA560
	SPATTA561
	SPATTA562
	SPATTA563
	SPATTA564
	SPATTA565
	SPATTA566
	SPATTA567
	SPATTA568
	SPATTA569
	SPATTA570
	SPATTA571
	SPATTA572
	SPATTA573
	SPATTA574
	SPATTA575
	SPATTA576
	SPATTA577
	SPATTA578
	SPATTA579
	SPATTA580
	SPATTA581
	SPATTA582
	SPATTA583
	SPATTA584
	SPATTA585
	SPATTA586
	SPATTA587
	SPATTA588
	SPATTA589
	SPATTA590
	SPATTA591
	SPATTA592
	SPATTA593
	SPATTA594
	SPATTA595
	SPATTA596
	SPATTA597
	SPATTA598
	SPATTA599
	SPATTA600
	SPATTA601
	SPATTA602
	SPATTA603
	SPATTA604
	SPATTA605
	SPATTA606
	SPATTA607
	SPATTA608
	SPATTA609
	SPATTA610
	SPATTA611
	SPATTA612
	SPATTA613
	SPATTA614
	SPATTA615
	SPATTA616
	SPATTA617
	SPATTA618
	SPATTA619
	SPATTA620
	SPATTA621
	SPATTA622
	SPATTA623
	SPATTA624
	SPATTA625
	SPATTA626
	SPATTA627
	SPATTA628
	SPATTA629
	SPATTA630
	SPATTA631
	SPATTA632
	SPATTA633
	SPATTA634
	SPATTA635
	SPATTA636
	SPATTA637
	SPATTA638
	SPATTA639
	SPATTA640
	SPATTA641
	SPATTA642
	SPATTA643
	SPATTA644
	SPATTA645
	SPATTA646
	SPATTA647
	SPATTA648
	SPATTA649
	SPATTA650
	SPATTA651
	SPATTA652
	SPATTA653
	SPATTA654
	SPATTA655
	SPATTA656
	SPATTA657
	SPATTA658
	SPATTA659
	SPATTA660
	SPATTA661
	SPATTA662
	SPATTA663
	SPATTA664
	SPATTA665
	SPATTA666
	SPATTA667
	SPATTA668
	SPATTA669
	SPATTA670
	SPATTA671
	SPATTA672
	SPATTA673
	SPATTA674
	SPATTA675
	SPATTA676
	SPATTA677
	SPATTA678
	SPATTA679
	SPATTA680
	SPATTA681
	SPATTA682
	SPATTA683
	SPATTA684
	SPATTA685
	SPATTA686
	SPATTA687
	SPATTA688
	SPATTA689
	SPATTA690
	SPATTA691
	SPATTA692
	SPATTA693
	SPATTA694
	SPATTA695
	SPATTA696
	SPATTA697
	SPATTA698
	SPATTA699
	SPATTA700
	SPATTA701
	SPATTA702
	SPATTA703
	SPATTA704
	SPATTA705
	SPATTA706
	SPATTA707
	SPATTA708
	SPATTA709
	SPATTA710
	SPATTA711
	SPATTA712
	SPATTA713
	SPATTA714
	SPATTA715
	SPATTA716
	SPATTA717
	SPATTA718
	SPATTA719
	SPATTA720
	SPATTA721
	SPATTA722
	SPATTA723
	SPATTA724
	SPATTA725
	SPATTA726
	SPATTA727
	SPATTA728
	SPATTA729
	SPATTA730
	SPATTA731
	SPATTA732
	SPATTA733
	SPATTA734
	SPATTA735
	SPATTA736
	SPATTA737
	SPATTA738
	SPATTA739
	SPATTA740
	SPATTA741
	SPATTA742
	SPATTA743
	SPATTA744
	SPATTA745
	SPATTA746
	SPATTA747
	SPATTA748
	SPATTA749
	SPATTA750
	SPATTA751
	SPATTA752
	SPATTA753
	SPATTA754
	SPATTA755
	SPATTA756
	SPATTA757
	SPATTA758
	SPATTA759
	SPATTA760
	SPATTA761
	SPATTA762
	SPATTA763
	SPATTA764
	SPATTA765
	SPATTA766
	SPATTA767
	SPATTA768
	SPATTA769
	SPATTA770
	SPATTA771
	SPATTA772
	SPATTA773
	SPATTA774
	SPATTA775
	SPATTA776
	SPATTA777
	SPATTA778
	SPATTA779
	SPATTA780
	SPATTA781
	SPATTA782
	SPATTA783
	SPATTA784
	SPATTA785
	SPATTA786
	SPATTA787
	SPATTA788
	SPATTA789
	SPATTA790
	SPATTA791
	SPATTA792
	SPATTA793
	SPATTA794
	SPATTA795
	SPATTA796
	SPATTA797
	SPATTA798
	SPATTA799
	SPATTA800
	SPATTA801
	SPATTA802
	SPATTA803
	SPATTA804
	SPATTA805
	SPATTA806
	SPATTA807
	SPATTA808
	SPATTA809
	SPATTA810
	SPATTA811
	SPATTA812
	SPATTA813
	SPATTA814
	SPATTA815
	SPATTA816
	SPATTA817
	SPATTA818
	SPATTA819
	SPATTA820
	SPATTA821
	SPATTA822
	SPATTA823
	SPATTA824
	SPATTA825
	SPATTA826
	SPATTA827
	SPATTA828
	SPATTA829
	SPATTA830
	SPATTA831
	SPATTA832
	SPATTA833
	SPATTA834
	SPATTA835
	SPATTA836
	SPATTA837
	SPATTA838
	SPATTA839
	SPATTA840
	SPATTA841
	SPATTA842
	SPATTA843
	SPATTA844
	SPATTA845
	SPATTA846
	SPATTA847
	SPATTA848
	SPATTA849
	SPATTA850
	SPATTA851
	SPATTA852
	SPATTA853
	SPATTA854
	SPATTA855
	SPATTA856
	SPATTA857
	SPATTA858
	SPATTA859
	SPATTA860
	SPATTA861
	SPATTA862
	SPATTA863
	SPATTA864
	SPATTA865
	SPATTA866
	SPATTA867
	SPATTA868
	SPATTA869
	SPATTA870
	SPATTA871
	SPATTA872
	SPATTA873
	SPATTA874
	SPATTA875
	SPATTA876
	SPATTA877
	SPATTA878
	SPATTA879
	SPATTA880
	SPATTA881
	SPATTA882
	SPATTA883
	SPATTA884
	SPATTA885
	SPATTA886
	SPATTA887
	SPATTA888
	SPATTA889
	SPATTA890
	SPATTA891
	SPATTA892
	SPATTA893
	SPATTA894
	SPATTA895
	SPATTA896
	SPATTA897
	SPATTA898
	SPATTA899
	SPATTA900
	SPATTA901
	SPATTA902
	SPATTA903
	SPATTA904
	SPATTA905
	SPATTA906
	SPATTA907
	SPATTA908
	SPATTA909
	SPATTA910
	SPATTA911
	SPATTA912
	SPATTA913
	SPATTA914
	SPATTA915
	SPATTA916
	SPATTA917
	SPATTA918
	SPATTA919
	SPATTA920
	SPATTA921
	SPATTA922
	SPATTA923
	SPATTA924
	SPATTA925
	SPATTA926
	SPATTA927
	SPATTA928
	SPATTA929
	SPATTA930
	SPATTA931
	SPATTA932
	SPATTA933
	SPATTA934
	SPATTA935
	SPATTA936
	SPATTA937
	SPATTA938
	SPATTA939
	SPATTA940
	SPATTA941
	SPATTA942
	SPATTA943
	SPATTA944
	SPATTA945
	SPATTA946
	SPATTA947
	SPATTA948
	SPATTA949
	SPATTA950
	SPATTA951
	SPATTA952
	SPATTA953
	SPATTA954
	SPATTA955
	SPATTA956
	SPATTA957
	SPATTA958
	SPATTA959
	SPATTA960
	SPATTA961
	SPATTA962
	SPATTA963
	SPATTA964
	SPATTA965
	SPATTA966
	SPATTA967
	SPATTA968
	SPATTA969
	SPATTA970
	SPATTA971
	SPATTA972
	SPATTA973
	SPATTA974
	SPATTA975
	SPATTA976
	SPATTA977
	SPATTA978
	SPATTA979
	SPATTA980
	SPATTA981
	SPATTA982
	SPATTA983
	SPATTA984
	SPATTA985
	SPATTA986
	SPATTA987
	SPATTA988
	SPATTA989
	SPATTA990
	SPATTA991
	SPATTA992
	SPATTA993
	SPATTA994
	SPATTA995
	SPATTA996
	SPATTA997
	SPATTA998
	SPATTA999
	SPATTA1000
	SPATTA1001
	SPATTA1002
	SPATTA1003
	SPATTA1004
	SPATTA1005
	SPATTA1006
	SPATTA1007
	SPATTA1008
	SPATTA1009
	SPATTA1010
	SPATTA1011
	SPATTA1012
	SPATTA1013
	SPATTA1014
	SPATTA1015
	SPATTA1016
	SPATTA1017
	SPATTA1018
	SPATTA1019
	SPATTA1020
	SPATTA1021
	SPATTA1022
	SPATTA1023
	SPATTA1024
	SPATTA1025
	SPATTA1026
	SPATTA1027
	SPATTA1028
	SPATTA1029
	SPATTA1030
	SPATTA1031
	SPATTA1032
	SPATTA1033
	SPATTA1034
	SPATTA1035
	SPATTA1036
	SPATTA1037
	SPATTA1038
	SPATTA1039
	SPATTA1040
	SPATTA1041
	SPATTA1042
	SPATTA1043
	SPATTA1044
	SPATTA1045
	SPATTA1046
	SPATTA1047
	SPATTA1048
	SPATTA1049
	SPATTA1050
	SPATTA1051
	SPATTA1052
	SPATTA1053
	SPATTA1054
	SPATTA1055
	SPATTA1056
	SPATTA1057
	SPATTA1058
	SPATTA1059
	SPATTA1060
	SPATTA1061
	SPATTA1062
	SPATTA1063
	SPATTA1064
	SPATTA1065
	SPATTA1066
	SPATTA1067
	SPATTA1068
	SPATTA1069
	SPATTA1070
	SPATTA1071
	SPATTA1072
	SPATTA1073
	SPATTA1074
	SPATTA1075
	SPATTA1076
	SPATTA1077
	SPATTA1078
	SPATTA1079
	SPATTA1080
	SPATTA1081
	SPATTA1082
	SPATTA1083
	SPATTA1084
	SPATTA1085
	SPATTA1086
	SPATTA1087
	SPATTA1088
	SPATTA1089
	SPATTA1090
	SPATTA1091
	SPATTA1092
	SPATTA1093
	SPATTA1094
	SPATTA1095
	SPATTA1096
	SPATTA1097
	SPATTA1098
	SPATTA1099
	SPATTA1100
	SPATTA1101
	SPATTA1102
	SPATTA1103
	SPATTA1104
	SPATTA1105
	SPATTA1106
	SPATTA1107
	SPATTA1108
	SPATTA1109
	SPATTA1110
	SPATTA1111
	SPATTA1112
	SPATTA1113
	SPATTA1114
	SPATTA1115
	SPATTA1116
	SPATTA1117
	SPATTA1118
	SPATTA1119
	SPATTA1120
	SPATTA1121
	SPATTA1122
	SPATTA1123
	SPATTA1124
	SPATTA1125
	SPATTA1126
	SPATTA1127
	SPATTA1128
	SPATTA1129
	SPATTA1130
	SPATTA1131
	SPATTA1132
	SPATTA1133
	SPATTA1134
	SPATTA1135
	SPATTA1136
	SPATTA1137
	SPATTA1138
	SPATTA1139
	SPATTA1140
	SPATTA1141
	SPATTA1142
	SPATTA1143
	SPATTA1144
	SPATTA1145
	SPATTA1146
	SPATTA1147
	SPATTA1148
	SPATTA1149
	SPATTA1150
	SPATTA1151
	SPATTA1152
	SPATTA1153
	SPATTA1154
	SPATTA1155
	SPATTA1156
	SPATTA1157
	SPATTA1158
	SPATTA1159
	SPATTA1160
	SPATTA1161
	SPATTA1162
	SPATTA1163
	SPATTA1164
	SPATTA1165
	SPATTA1166
	SPATTA1167
	SPATTA1168
	SPATTA1169
	SPATTA1170
	SPATTA1171
	SPATTA1172
	SPATTA1173
	SPATTA1174
	SPATTA1175
	SPATTA1176
	SPATTA1177
	SPATTA1178
	SPATTA1179
	SPATTA1180
	SPATTA1181
	SPATTA1182
	SPATTA1183
	SPATTA1184
	SPATTA1185
	SPATTA1186
	SPATTA1187
	SPATTA1188
	SPATTA1189
	SPATTA1190
	SPATTA1191
	SPATTA1192
	SPATTA1193
	SPATTA1194
	SPATTA1195
	SPATTA1196
	SPATTA1197
	SPATTA1198
	SPATTA1199
	SPATTA1200
	SPATTA1201
	SPATTA1202
	SPATTA1203
	SPATTA1204
	SPATTA1205
	SPATTA1206
	SPATTA1207
	SPATTA1208
	SPATTA1209
	SPATTA1210
	SPATTA1211
	SPATTA1212
	SPATTA1213
	SPATTA1214
	SPATTA1215
	SPATTA1216
	SPATTA1217
	SPATTA1218
	SPATTA1219
	SPATTA1220
	SPATTA1221
	SPATTA1222
	SPATTA1223
	SPATTA1224
	SPATTA1225
	SPATTA1226
	SPATTA1227
	SPATTA1228
	SPATTA1229
	SPATTA1230
	SPATTA1231
	SPATTA1232
	SPATTA1233
	SPATTA1234
	SPATTA1235
	SPATTA1236
	SPATTA1237
	SPATTA1238
	SPATTA1239
	SPATTA1240
	SPATTA1241
	SPATTA1242
	SPATTA1243
	SPATTA1244
	SPATTA1245
	SPATTA1246
	SPATTA1247
	SPATTA1248
	SPATTA1249
	SPATTA1250
	SPATTA1251
	SPATTA1252
	SPATTA1253
	SPATTA1254
	SPATTA1255
	SPATTA1256
	SPATTA1257
	SPATTA1258
	SPATTA1259
	SPATTA1260
	SPATTA1261
	SPATTA1262
	SPATTA1263
	SPATTA1264
	SPATTA1265
	SPATTA1266
	SPATTA1267
	SPATTA1268
	SPATTA1269
	SPATTA1270
	SPATTA1271
	SPATTA1272
	SPATTA1273
	SPATTA1274
	SPATTA1275
	SPATTA1276
	SPATTA1277
	SPATTA1278
	SPATTA1279
	SPATTA1280
	SPATTA1281
	SPATTA1282
	SPATTA1283
	SPATTA1284
	SPATTA1285
	SPATTA1286
	SPATTA1287
	SPATTA1288
	SPATTA1289
	SPATTA1290
	SPATTA1291
	SPATTA1292
	SPATTA1293
	SPATTA1294
	SPATTA1295
	SPATTA1296
	SPATTA1297
	SPATTA1298
	SPATTA1299
	SPATTA1300
	SPATTA1301
	SPATTA1302
	SPATTA1303
	SPATTA1304
	SPATTA1305
	SPATTA1306
	SPATTA1307
	SPATTA1308
	SPATTA1309
	SPATTA1310
	SPATTA1311
	SPATTA1312
	SPATTA1313
	SPATTA1314
	SPATTA1315
	SPATTA1316
	SPATTA1317
	SPATTA1318
	SPATTA1319
	SPATTA1320
	SPATTA1321
	SPATTA1322
	SPATTA1323
	SPATTA1324
	SPATTA1325
	SPATTA1326
	SPATTA1327
	SPATTA1328
	SPATTA1329
	SPATTA1330
	SPATTA1331
	SPATTA1332
	SPATTA1333
	SPATTA1334
	SPATTA1335
	SPATTA1336
	SPATTA1337
	SPATTA1338
	SPATTA1339
	SPATTA1340
	SPATTA1341
	SPATTA1342
	SPATTA1343
	SPATTA1344
	SPATTA1345
	SPATTA1346
	SPATTA1347
	SPATTA1348
	SPATTA1349
	SPATTA1350
	SPATTA1351
	SPATTA1352
	SPATTA1353
	SPATTA1354
	SPATTA1355
	SPATTA1356
	SPATTA1357
	SPATTA1358
	SPATTA1359
	SPATTA1360
	SPATTA1361
	SPATTA1362
	SPATTA1363
	SPATTA1364
	SPATTA1365
	SPATTA1366
	SPATTA1367
	SPATTA1368
	SPATTA1369
	SPATTA1370
	SPATTA1371
	SPATTA1372
	SPATTA1373
	SPATTA1374
	SPATTA1375
	SPATTA1376
	SPATTA1377
	SPATTA1378
	SPATTA1379
	SPATTA1380
	SPATTA1381
	SPATTA1382
	SPATTA1383
	SPATTA1384
	SPATTA1385
	SPATTA1386
	SPATTA1387
	SPATTA1388
	SPATTA1389
	SPATTA1390
	SPATTA1391
	SPATTA1392
	SPATTA1393
	SPATTA1394
	SPATTA1395
	SPATTA1396
	SPATTA1397
	SPATTA1398
	SPATTA1399
	SPATTA1400
	SPATTA1401
	SPATTA1402
	SPATTA1403
	SPATTA1404
	SPATTA1405
	SPATTA1406
	SPATTA1407
	SPATTA1408
	SPATTA1409
	SPATTA1410
	SPATTA1411
	SPATTA1412
	SPATTA1413
	SPATTA1414
	SPATTA1415
	SPATTA1416
	SPATTA1417
	SPATTA1418
	SPATTA1419
	SPATTA1420
	SPATTA1421
	SPATTA1422
	SPATTA1423
	SPATTA1424
	SPATTA1425
	SPATTA1426
	SPATTA1427
	SPATTA1428
	SPATTA1429
	SPATTA1430
	SPATTA1431
	SPATTA1432
	SPATTA1433
	SPATTA1434
	SPATTA1435
	SPATTA1436
	SPATTA1437
	SPATTA1438
	SPATTA1439
	SPATTA1440
	SPATTA1441
	SPATTA1442
	SPATTA1443
	SPATTA1444
	SPATTA1445
	SPATTA1446
	SPATTA1447
	SPATTA1448
	SPATTA1449
	SPATTA1450
	SPATTA1451
	SPATTA1452
	SPATTA1453
	SPATTA1454
	SPATTA1455
	SPATTA1456
	SPATTA1457
	SPATTA1458
	SPATTA1459
	SPATTA1460
	SPATTA1461
	SPATTA1462
	SPATTA1463
	SPATTA1464
	SPATTA1465
	SPATTA1466
	SPATTA1467
	SPATTA1468
	SPATTA1469
	SPATTA1470
	SPATTA1471
	SPATTA1472
	SPATTA1473
	SPATTA1474
	SPATTA1475
	SPATTA1476
	SPATTA1477
	SPATTA1478
	SPATTA1479
	SPATTA1480
	SPATTA1481
	SPATTA1482
	SPATTA1483
	SPATTA1484
	SPATTA1485
	SPATTA1486
	SPATTA1487
	SPATTA1488
	SPATTA1489
	SPATTA1490
	SPATTA1491
	SPATTA1492
	SPATTA1493
	SPATTA1494
	SPATTA1495
	SPATTA1496
	SPATTA1497
	SPATTA1498
	SPATTA1499
	SPATTA1500
	SPATTA1501
	SPATTA1502
	SPATTA1503
	SPATTA1504
	SPATTA1505
	SPATTA1506
	SPATTA1507
	SPATTA1508
	SPATTA1509
	SPATTA1510
	SPATTA1511
	SPATTA1512
	SPATTA1513
	SPATTA1514
	SPATTA1515
	SPATTA1516
	SPATTA1517
	SPATTA1518
	SPATTA1519
	SPATTA1520
	SPATTA1521
	SPATTA1522
	SPATTA1523
	SPATTA1524
	SPATTA1525
	SPATTA1526
	SPATTA1527
	SPATTA1528
	SPATTA1529
	SPATTA1530
	SPATTA1531
	SPATTA1532
	SPATTA1533
	SPATTA1534
	SPATTA1535
	SPATTA1536
	SPATTA1537
	SPATTA1538
	SPATTA1539
	SPATTA1540
	SPATTA1541
	SPATTA1542
	SPATTA1543
	SPATTA1544
	SPATTA1545
	SPATTA1546
	SPATTA1547
	SPATTA1548
	SPATTA1549
	SPATTA1550
	SPATTA1551
	SPATTA1552
	SPATTA1553
	SPATTA1554
	SPATTA1555
	SPATTA1556
	SPATTA1557
	SPATTA1558
	SPATTA1559
	SPATTA1560
	SPATTA1561
	SPATTA1562
	SPATTA1563
	SPATTA1564
	SPATTA1565
	SPATTA1566
	SPATTA1567
	SPATTA1568
	SPATTA1569
	SPATTA1570
	SPATTA1571
	SPATTA1572
	SPATTA1573
	SPATTA1574
	SPATTA1575
	SPATTA1576
	SPATTA1577
	SPATTA1578
	SPATTA1579
	SPATTA1580
	SPATTA1581
	SPATTA1582
	SPATTA1583
	SPATTA1584
	SPATTA1585
	SPATTA1586
	SPATTA1587
	SPATTA1588
	SPATTA1589
	SPATTA1590
	SPATTA1591
	SPATTA1592
	SPATTA1593
	SPATTA1594
	SPATTA1595
	SPATTA1596
	SPATTA1597
	SPATTA1598
	SPATTA1599
	SPATTA1600
	SPATTA1601
	SPATTA1602
	SPATTA1603
	SPATTA1604
	SPATTA1605
	SPATTA1606
	SPATTA1607
	SPATTA1608
	SPATTA1609
	SPATTA1610
	SPATTA1611
	SPATTA1612
	SPATTA1613
	SPATTA1614
	SPATTA1615
	SPATTA1616
	SPATTA1617
	SPATTA1618
	SPATTA1619
	SPATTA1620
	SPATTA1621
	SPATTA1622
	SPATTA1623
	SPATTA1624
	SPATTA1625
	SPATTA1626
	SPATTA1627
	SPATTA1628
	SPATTA1629
	SPATTA1630
	SPATTA1631
	SPATTA1632
	SPATTA1633
	SPATTA1634
	SPATTA1635
	SPATTA1636
	SPATTA1637
	SPATTA1638
	SPATTA1639
	SPATTA1640
	SPATTA1641
	SPATTA1642
	SPATTA1643
	SPATTA1644
	SPATTA1645
	SPATTA1646
	SPATTA1647
	SPATTA1648
	SPATTA1649
	SPATTA1650
	SPATTA1651
	SPATTA1652
	SPATTA1653
	SPATTA1654
	SPATTA1655
	SPATTA1656
	SPATTA1657
	SPATTA1658
	SPATTA1659
	SPATTA1660
	SPATTA1661
	SPATTA1662
	SPATTA1663
	SPATTA1664
	SPATTA1665
	SPATTA1666
	SPATTA1667
	SPATTA1668
	SPATTA1669
	SPATTA1670
	SPATTA1671
	SPATTA1672
	SPATTA1673
	SPATTA1674
	SPATTA1675
	SPATTA1676
	SPATTA1677
	SPATTA1678
	SPATTA1679
	SPATTA1680
	SPATTA1681
	SPATTA1682
	SPATTA1683
	SPATTA1684
	SPATTA1685
	SPATTA1686
	SPATTA1687
	SPATTA1688
	SPATTA1689
	SPATTA1690
	SPATTA1691
	SPATTA1692
	SPATTA1693
	SPATTA1694
	SPATTA1695
	SPATTA1696
	SPATTA1697
	SPATTA1698
	SPATTA1699
	SPATTA1700
	SPATTA1701
	SPATTA1702
	SPATTA1703
	SPATTA1704
	SPATTA1705
	SPATTA1706
	SPATTA1707
	SPATTA1708
	SPATTA1709
	SPATTA1710
	SPATTA1711
	SPATTA1712
	SPATTA1713
	SPATTA1714
	SPATTA1715
	SPATTA1716
	SPATTA1717
	SPATTA1718
	SPATTA1719
	SPATTA1720
	SPATTA1721
	SPATTA1722
	SPATTA1723
	SPATTA1724
	SPATTA1725
	SPATTA1726
	SPATTA1727
	SPATTA1728
	SPATTA1729
	SPATTA1730
	SPATTA1731
	SPATTA1732
	SPATTA1733
	SPATTA1734
	SPATTA1735
	SPATTA1736
	SPATTA1737
	SPATTA1738
	SPATTA1739
	SPATTA1740
	SPATTA1741
	SPATTA1742
	SPATTA1743
	SPATTA1744
	SPATTA1745
	SPATTA1746
	SPATTA1747
	SPATTA1748
	SPATTA1749
	SPATTA1750
	SPATTA1751
	SPATTA1752
	SPATTA1753
	SPATTA1754
	SPATTA1755
	SPATTA1756
	SPATTA1757
	SPATTA1758
	SPATTA1759
	SPATTA1760
	SPATTA1761
	SPATTA1762
	SPATTA1763
	SPATTA1764
	SPATTA1765
	SPATTA1766
	SPATTA1767
	SPATTA1768
	SPATTA1769
	SPATTA1770
	SPATTA1771
	SPATTA1772
	SPATTA1773
	SPATTA1774
	SPATTA1775
	SPATTA1776
	SPATTA1777
	SPATTA1778
	SPATTA1779
	SPATTA1780
	SPATTA1781
	SPATTA1782
	SPATTA1783
	SPATTA1784
	SPATTA1785
	SPATTA1786
	SPATTA1787
	SPATTA1788
	SPATTA1789
	SPATTA1790
	SPATTA1791
	SPATTA1792
	SPATTA1793
	SPATTA1794
	SPATTA1795
	SPATTA1796
	SPATTA1797
	SPATTA1798
	SPATTA1799
	SPATTA1800
	SPATTA1801
	SPATTA1802
	SPATTA1803
	SPATTA1804
	SPATTA1805
	SPATTA1806
	SPATTA1807
	SPATTA1808
	SPATTA1809
	SPATTA1810
	SPATTA1811
	SPATTA1812
	SPATTA1813
	SPATTA1814
	SPATTA1815
	SPATTA1816
	SPATTA1817
	SPATTA1818
	SPATTA1819
	SPATTA1820
	SPATTA1821
	SPATTA1822
	SPATTA1823
	SPATTA1824
	SPATTA1825
	SPATTA1826
	SPATTA1827
	SPATTA1828
	SPATTA1829
	SPATTA1830
	SPATTA1831
	SPATTA1832
	SPATTA1833
	SPATTA1834
	SPATTA1835
	SPATTA1836
	SPATTA1837
	SPATTA1838
	SPATTA1839
	SPATTA1840
	SPATTA1841
	SPATTA1842
	SPATTA1843
	SPATTA1844
	SPATTA1845
	SPATTA1846
	SPATTA1847
	SPATTA1848
	SPATTA1849
	SPATTA1850
	SPATTA1851
	SPATTA1852
	SPATTA1853
	SPATTA1854
	SPATTA1855
	SPATTA1856
	SPATTA1857
	SPATTA1858
	SPATTA1859
	SPATTA1860
	SPATTA1861
	SPATTA1862
	SPATTA1863
	SPATTA1864
	SPATTA1865
	SPATTA1866
	SPATTA1867
	SPATTA1868
	SPATTA1869
	SPATTA1870
	SPATTA1871
	SPATTA1872
	SPATTA1873
	SPATTA1874
	SPATTA1875
	SPATTA1876
	SPATTA1877
	SPATTA1878
	SPATTA1879
	SPATTA1880
	SPATTA1881
	SPATTA1882
	SPATTA1883
	SPATTA1884
	SPATTA1885
	SPATTA1886
	SPATTA1887
	SPATTA1888
	SPATTA1889
	SPATTA1890
	SPATTA1891
	SPATTA1892
	SPATTA1893
	SPATTA1894
	SPATTA1895
	SPATTA1896
	SPATTA1897
	SPATTA1898
	SPATTA1899
	SPATTA1900
	SPATTA1901
	SPATTA1902
	SPATTA1903
	SPATTA1904
	SPATTA1905
	SPATTA1906
	SPATTA1907
	SPATTA1908
	SPATTA1909
	SPATTA1910
	SPATTA1911
	SPATTA1912
	SPATTA1913
	SPATTA1914
	SPATTA1915
	SPATTA1916
	SPATTA1917
	SPATTA1918
	SPATTA1919
	SPATTA1920
	SPATTA1921
	SPATTA1922
	SPATTA1923
	SPATTA1924
	SPATTA1925
	SPATTA1926
	SPATTA1927
	SPATTA1928
	SPATTA1929
	SPATTA1930
	SPATTA1931
	SPATTA1932
	SPATTA1933
	SPATTA1934
	SPATTA1935
	SPATTA1936
	SPATTA1937
	SPATTA1938
	SPATTA1939
	SPATTA1940
	SPATTA1941
	SPATTA1942
	SPATTA1943
	SPATTA1944
	SPATTA1945
	SPATTA1946
	SPATTA1947
	SPATTA1948
	SPATTA1949
	SPATTA1950
	SPATTA1951
	SPATTA1952
	SPATTA1953
	SPATTA1954
	SPATTA1955
	SPATTA1956
	SPATTA1957
	SPATTA1958
	SPATTA1959
	SPATTA1960
	SPATTA1961
	SPATTA1962
	SPATTA1963
	SPATTA1964
	SPATTA1965
	SPATTA1966
	SPATTA1967
	SPATTA1968
	SPATTA1969
	SPATTA1970
	SPATTA1971
	SPATTA1972
	SPATTA1973
	SPATTA1974
	SPATTA1975
	SPATTA1976
	SPATTA1977
	SPATTA1978
	SPATTA1979
	SPATTA1980
	SPATTA1981
	SPATTA1982
	SPATTA1983
	SPATTA1984
	SPATTA1985
	SPATTA1986
[truncated: 1,046,576+ more rows]
