# Supplementary material for: Novel Multiplexed Plasma Biomarker Panel Has Diagnostic and Prognostic Potential in Children With Hypertrophic Cardiomyopathy
Source: Circ Genom Precis Med. 2024 Jun 7;17(3):e004448. doi: 10.1161/CIRCGEN.123.004448 (PMC11188636; doi:10.1161/CIRCGEN.123.004448)
Supplement: Supplementary file 3 [file hcg-17-e004448-s003.xlsx]

## Sheet: Data_File_S1
IntAct - Feature::Features	IntAct - Identifier	IntAct:AC	IntAct:Description	IntAct:Mutation	IntAct:Preferred Id	IntAct:Preferred Id Database	IntAct:Preferred Id Database MI identifier	IntAct:Species	IntAct:Taxon Id	IntAct:Type	IntAct:Type MI identifier	name
EBI-9276530|EBI-9260033|EBI-9247445	EBI-9232291|EBI-9232292|EBI-34123892|EBI-9232288|EBI-9232290	EBI-9232288	Apolipoprotein(a)	FALSE	P08519	uniprotkb	MI:0486	Homo sapiens	9606	protein	MI:0326	LPA
EBI-9247453	EBI-2114684|EBI-2253630|EBI-33607023|EBI-2114682|EBI-2114683	EBI-2114682	Beta-2-glycoprotein 1	TRUE	P02749	uniprotkb	MI:0486	Homo sapiens	9606	protein	MI:0326	APOH
	EBI-34214059|EBI-11700697|EBI-11700698|EBI-11700693|EBI-11700696	EBI-11700693	Tumor necrosis factor-inducible gene 6 protein	FALSE	P98066	uniprotkb	MI:0486	Homo sapiens	9606	protein	MI:0326	TNFAIP6
	EBI-1026674|EBI-1026675|EBI-1026676|EBI-1026664|EBI-1026665|EBI-1026666|EBI-1026667|EBI-1026668|EBI-1026669|EBI-1026670|EBI-1026671|EBI-1026672|EBI-33415224|EBI-1519568|EBI-2447690|EBI-9433907|EBI-9433908|EBI-9433909|EBI-9433910|EBI-9433911|EBI-9433912|EBI-1026643|EBI-1026673	EBI-1026643	Vascular endothelial growth factor A	FALSE	P15692	uniprotkb	MI:0486	Homo sapiens	9606	protein	MI:0326	VEGFA
EBI-16794032	EBI-32851400|EBI-32851401|EBI-32851402|EBI-32851403|EBI-32851404|EBI-32851405|EBI-32851406|EBI-32851407|EBI-32851408|EBI-32851409|EBI-32851410|EBI-32851411|EBI-1827242|EBI-79731|EBI-79732|EBI-79733|EBI-1422859|EBI-1422860|EBI-1422861|EBI-1422862|EBI-1422863|EBI-1422864|EBI-1422865|EBI-2439034|EBI-79722|EBI-482376	EBI-79722	Histone H3.1	FALSE	P68431	uniprotkb	MI:0486	Homo sapiens	9606	protein	MI:0326	H3C1
EBI-16800064	EBI-487090|EBI-487091|EBI-2539103|EBI-6886547|EBI-11197566|EBI-34555530|EBI-34555531|EBI-302552|EBI-302554	EBI-302552	Tubulin alpha-1A chain	FALSE	Q71U36	uniprotkb	MI:0486	Homo sapiens	9606	protein	MI:0326	TUBA1A
EBI-20721753	EBI-20829359|EBI-20829362	EBI-20829359	Serine/threonine-protein kinase Nek4	FALSE	P51957-1	uniprotkb	MI:0486	Homo sapiens	9606	protein	MI:0326	NEK4
EBI-21652879	EBI-2530933|EBI-2530934|EBI-6523360|EBI-33666252|EBI-2530931|EBI-2530932	EBI-2530931	Thrombospondin-3	FALSE	P49746	uniprotkb	MI:0486	Homo sapiens	9606	protein	MI:0326	THBS3
EBI-21669513	EBI-2833937|EBI-2833938|EBI-2833939|EBI-33718847|EBI-33718848|EBI-2833934|EBI-2833936	EBI-2833934	IgG receptor FcRn large subunit p51	FALSE	P55899	uniprotkb	MI:0486	Homo sapiens	9606	protein	MI:0326	FCGRT
EBI-21800204	EBI-2466251|EBI-2466252|EBI-2466253|EBI-33650942|EBI-33650943|EBI-33650944|EBI-33650945|EBI-2466249|EBI-2466250	EBI-2466249	Thrombospondin-2	FALSE	P35442	uniprotkb	MI:0486	Homo sapiens	9606	protein	MI:0326	THBS2
	EBI-352269|EBI-33051815|EBI-3627820|EBI-352256|EBI-352268	EBI-352256	Serine protease HTRA1	FALSE	Q92743	uniprotkb	MI:0486	Homo sapiens	9606	protein	MI:0326	HTRA1
	EBI-2325320|EBI-2325321|EBI-11178680|EBI-20717090|EBI-20717094|EBI-16760715|EBI-20717091|EBI-20717092|EBI-20717093|EBI-20717095|EBI-20717086|EBI-20717087|EBI-2325312	EBI-2325312	Type I collagen	FALSE	CPX-1650	complex portal	MI:2279	Homo sapiens	9606	stable complex	MI:1302	collagen_i_human
	EBI-2465984|EBI-2465985|EBI-16760801|EBI-2465980	EBI-2465980	Type VI collagen	FALSE	CPX-1736	complex portal	MI:2279	Homo sapiens	9606	stable complex	MI:1302	collagen_vi_human
	EBI-2528385|EBI-16760815|EBI-2528381	EBI-2528381	Type XI collagen variant 1	FALSE	CPX-1750	complex portal	MI:2279	Homo sapiens	9606	stable complex	MI:1302	collagen_xi_human-1
	EBI-9115996|EBI-9050057|EBI-2566375|EBI-2566377	EBI-2566375	Endostatin	FALSE	P39060-PRO_0000005794	uniprotkb	MI:0486	Homo sapiens	9606	protein	MI:0326	COL18A1
	EBI-821758|EBI-821759	EBI-821758	Amyloid-beta protein 42	FALSE	P05067-PRO_0000000092	uniprotkb	MI:0486	Homo sapiens	9606	protein	MI:0326	APP
EBI-2567250|EBI-2567246|EBI-2565978	EBI-2565503|EBI-2565504|EBI-2565505|EBI-2565506|EBI-2565507|EBI-33680276|EBI-2565501|EBI-2565502	EBI-2565501	Pleckstrin	TRUE	P08567	uniprotkb	MI:0486	Homo sapiens	9606	protein	MI:0326	PLEK
EBI-26574780	EBI-33884898|EBI-6124084|EBI-6124081|EBI-6124083	EBI-6124081	Transcription factor SOX-2	FALSE	P48431	uniprotkb	MI:0486	Homo sapiens	9606	protein	MI:0326	SOX2
	EBI-779646|EBI-2470947|EBI-779636|EBI-779645	EBI-779636	Transforming growth factor beta-1 proprotein	FALSE	P01137	uniprotkb	MI:0486	Homo sapiens	9606	protein	MI:0326	TGFB1
EBI-9077549	EBI-34100898|EBI-8869621|EBI-8869622|EBI-8869614|EBI-8869620	EBI-8869614	Procollagen C-endopeptidase enhancer 1	TRUE	Q15113	uniprotkb	MI:0486	Homo sapiens	9606	protein	MI:0326	PCOLCE
EBI-6559674|EBI-6559676|EBI-5282321|EBI-5282317|EBI-16519276	EBI-2530276|EBI-2530277|EBI-2530278|EBI-9770483|EBI-9770484|EBI-33666014|EBI-2530274|EBI-2530275	EBI-2530274	Thrombospondin-1	FALSE	P07996	uniprotkb	MI:0486	Homo sapiens	9606	protein	MI:0326	THBS1
EBI-11006783	EBI-1046416|EBI-33436877|EBI-9652604|EBI-1046410|EBI-1046415	EBI-1046410	Condensin complex subunit 2	FALSE	Q15003	uniprotkb	MI:0486	Homo sapiens	9606	protein	MI:0326	NCAPH
EBI-11047091	EBI-998455|EBI-2497110|EBI-6385612|EBI-33410447|EBI-998440|EBI-998454	EBI-998440	Nicastrin	FALSE	Q92542	uniprotkb	MI:0486	Homo sapiens	9606	protein	MI:0326	NCSTN
EBI-11047524	EBI-1053370|EBI-1053371|EBI-1053372|EBI-33449481|EBI-1053363|EBI-1053369	EBI-1053363	Vacuolar protein sorting-associated protein 18 homolog	FALSE	Q9P253	uniprotkb	MI:0486	Homo sapiens	9606	protein	MI:0326	VPS18
EBI-11058636	EBI-6683367|EBI-33448134|EBI-11231954|EBI-1052532|EBI-1052540	EBI-1052532	Cyclin-dependent kinase 2-associated protein 1	FALSE	O14519	uniprotkb	MI:0486	Homo sapiens	9606	protein	MI:0326	CDK2AP1
	EBI-10963446|EBI-10963444|EBI-34175330|EBI-10963450|EBI-10963449|EBI-10963448|EBI-10963447	EBI-10963444	Dynein regulatory complex protein 1	FALSE	Q96MC2	uniprotkb	MI:0486	Homo sapiens	9606	protein	MI:0326	DRC1
EBI-11307399	EBI-2017075|EBI-711008|EBI-711009|EBI-2166663|EBI-33239730|EBI-710997|EBI-711007	EBI-710997	Telomeric repeat-binding factor 1	FALSE	P54274	uniprotkb	MI:0486	Homo sapiens	9606	protein	MI:0326	TERF1
	EBI-1506009|EBI-33283581|EBI-739395|EBI-739403	EBI-739395	Heat shock protein beta-2	FALSE	Q16082	uniprotkb	MI:0486	Homo sapiens	9606	protein	MI:0326	HSPB2
	EBI-739071|EBI-1884839|EBI-1884840|EBI-1884841|EBI-1884842|EBI-1884843|EBI-1884844|EBI-33283416|EBI-33283417|EBI-33283418|EBI-33283419|EBI-33283420|EBI-33283421|EBI-33283422|EBI-33283423|EBI-33283424|EBI-33283425|EBI-739060|EBI-739070	EBI-739060	Alpha-crystallin B chain	FALSE	P02511	uniprotkb	MI:0486	Homo sapiens	9606	protein	MI:0326	CRYAB
	EBI-2125303|EBI-3313956|EBI-3313957|EBI-33610636|EBI-29881170|EBI-2125301|EBI-2125302	EBI-2125301	Pleckstrin homology domain-containing family A member 7	FALSE	Q6IQ23	uniprotkb	MI:0486	Homo sapiens	9606	protein	MI:0326	PLEKHA7
	EBI-33042773|EBI-348613|EBI-348618	EBI-348613	Flotillin-2	FALSE	Q14254	uniprotkb	MI:0486	Homo sapiens	9606	protein	MI:0326	FLOT2
	EBI-603650|EBI-603651|EBI-603652|EBI-9831070|EBI-33201926|EBI-33201927|EBI-33201928|EBI-33201929|EBI-33201930|EBI-603643|EBI-603649	EBI-603643	Flotillin-1	FALSE	O75955	uniprotkb	MI:0486	Homo sapiens	9606	protein	MI:0326	FLOT1
	EBI-7576153|EBI-7576157|EBI-7576162|EBI-7576168|EBI-7576180|EBI-7576181|EBI-7576187|EBI-7576188|EBI-33985258|EBI-7576138|EBI-7576151	EBI-7576138	Band 3 anion transport protein	FALSE	P02730	uniprotkb	MI:0486	Homo sapiens	9606	protein	MI:0326	SLC4A1
	EBI-1465113|EBI-2489138|EBI-6886866|EBI-34532177|EBI-34532178|EBI-34532179|EBI-354056|EBI-354063	EBI-354056	Glyceraldehyde-3-phosphate dehydrogenase	FALSE	P04406	uniprotkb	MI:0486	Homo sapiens	9606	protein	MI:0326	GAPDH
	EBI-10212136|EBI-10212137|EBI-10212138|EBI-10212139|EBI-34159090|EBI-10212133|EBI-10212135	EBI-10212133	Basal cell adhesion molecule	FALSE	P50895	uniprotkb	MI:0486	Homo sapiens	9606	protein	MI:0326	BCAM
	EBI-725163|EBI-725164|EBI-725165|EBI-33276962|EBI-6362655|EBI-725153|EBI-725162	EBI-725153	Solute carrier family 40 member 1	FALSE	Q9NP59	uniprotkb	MI:0486	Homo sapiens	9606	protein	MI:0326	SLC40A1
	EBI-745222|EBI-745223|EBI-2541453|EBI-6607901|EBI-6887955|EBI-6887956|EBI-33296208|EBI-33296209|EBI-745213|EBI-745221	EBI-745213	Aquaporin-1	FALSE	P29972	uniprotkb	MI:0486	Homo sapiens	9606	protein	MI:0326	AQP1
	EBI-33258318|EBI-3296655|EBI-717167|EBI-1496404|EBI-2167672|EBI-3632234|EBI-21476625|EBI-717153|EBI-717166	EBI-717153	Solute carrier family 2, facilitated glucose transporter member 1	FALSE	P11166	uniprotkb	MI:0486	Homo sapiens	9606	protein	MI:0326	SLC2A1
	EBI-1211448|EBI-1211449|EBI-1211450|EBI-1211451|EBI-6492551|EBI-33502345|EBI-1211440|EBI-1211447	EBI-1211440	Stomatin	FALSE	P27105	uniprotkb	MI:0486	Homo sapiens	9606	protein	MI:0326	STOM
EBI-20562331	EBI-33352233|EBI-1514532|EBI-876367|EBI-876377	EBI-876367	Proliferation marker protein Ki-67	FALSE	P46013	uniprotkb	MI:0486	Homo sapiens	9606	protein	MI:0326	MKI67
EBI-20595533|EBI-20595535	EBI-33922549|EBI-6661084|EBI-6661085|EBI-6661081|EBI-6661083	EBI-6661081	N6-adenosine-methyltransferase non-catalytic subunit	FALSE	Q9HCE5	uniprotkb	MI:0486	Homo sapiens	9606	protein	MI:0326	METTL14
EBI-20800794|EBI-20800796	EBI-33081631|EBI-33081632|EBI-33081633|EBI-33081634|EBI-33081635|EBI-8739906|EBI-8739907|EBI-8739908|EBI-8739911|EBI-8739912|EBI-8739913|EBI-8739914|EBI-8739915|EBI-8739916|EBI-8739917|EBI-8739918|EBI-8739919|EBI-8739920|EBI-8739921|EBI-8739922|EBI-8739923|EBI-8739926|EBI-366233|EBI-366236	EBI-366233	Microtubule-associated protein tau	TRUE	P10636-8	uniprotkb	MI:0486	Homo sapiens	9606	protein	MI:0326	MAPT
EBI-21132928|EBI-21132930|EBI-21132932	EBI-683176|EBI-33126028|EBI-466029|EBI-466050	EBI-466029	Huntingtin	TRUE	P42858	uniprotkb	MI:0486	Homo sapiens	9606	protein	MI:0326	HTT
EBI-21264934	EBI-34382380|EBI-21259559|EBI-21259562	EBI-21259559		FALSE	F5H1C8	uniprotkb	MI:0486	Homo sapiens	9606	protein	MI:0326	SLC15A3
EBI-21273288|EBI-21273286	EBI-34218402|EBI-34218403|EBI-11783809|EBI-11783805|EBI-11783808	EBI-11783805	Zona pellucida sperm-binding protein 4	FALSE	Q12836	uniprotkb	MI:0486	Homo sapiens	9606	protein	MI:0326	ZP4
EBI-21327111|EBI-21327113	EBI-456188|EBI-456189|EBI-33122354|EBI-33122355|EBI-33122356|EBI-33122357|EBI-33122358|EBI-33122359|EBI-1470841|EBI-3629894|EBI-2490293|EBI-6433694|EBI-6433695|EBI-456179|EBI-456187	EBI-456179	Cullin-2	FALSE	Q13617	uniprotkb	MI:0486	Homo sapiens	9606	protein	MI:0326	CUL2
EBI-21327762|EBI-21327764	EBI-456073|EBI-456074|EBI-3290977|EBI-3290978|EBI-485972|EBI-485973|EBI-485974|EBI-485975|EBI-2490288|EBI-33122117|EBI-33122118|EBI-33122119|EBI-456067|EBI-456072	EBI-456067	Cullin-4B	FALSE	Q13620	uniprotkb	MI:0486	Homo sapiens	9606	protein	MI:0326	CUL4B
	EBI-21526537|EBI-21526540	EBI-21526537	Isoform 1 of Histone-arginine methyltransferase CARM1	FALSE	Q86X55-1	uniprotkb	MI:0486	Homo sapiens	9606	protein	MI:0326	CARM1
EBI-22133170|EBI-21828793	EBI-2952754|EBI-2952755|EBI-2952756|EBI-2952757|EBI-33757784|EBI-33757785|EBI-2952751|EBI-2952753	EBI-2952751	Fructose-bisphosphate aldolase C	TRUE	P09972	uniprotkb	MI:0486	Homo sapiens	9606	protein	MI:0326	ALDOC
EBI-2511757|EBI-2511759	EBI-1043113|EBI-1043114|EBI-1043115|EBI-33430919|EBI-6520598|EBI-6435240|EBI-1043104|EBI-1043112	EBI-1043104	Ubiquitin carboxyl-terminal hydrolase 15	FALSE	Q9Y4E8	uniprotkb	MI:0486	Homo sapiens	9606	protein	MI:0326	USP15
EBI-2514851|EBI-2514849	EBI-2511289|EBI-6107325|EBI-33659025|EBI-2511286|EBI-2511288	EBI-2511286	Oxysterol-binding protein-related protein 10	FALSE	Q9BXB5	uniprotkb	MI:0486	Homo sapiens	9606	protein	MI:0326	OSBPL10
EBI-25368771	EBI-4414859|EBI-4414860|EBI-4414861|EBI-4414862|EBI-4414863|EBI-33265938|EBI-720706|EBI-720718	EBI-720706	Receptor tyrosine-protein kinase erbB-3	FALSE	P21860	uniprotkb	MI:0486	Homo sapiens	9606	protein	MI:0326	ERBB3
EBI-25369376	EBI-32853726|EBI-1423468|EBI-1423469|EBI-3275455|EBI-2467552|EBI-2467553|EBI-80371|EBI-80386	EBI-80371	Receptor tyrosine-protein kinase erbB-4	FALSE	Q15303	uniprotkb	MI:0486	Homo sapiens	9606	protein	MI:0326	ERBB4
EBI-2564375	EBI-683564|EBI-683565|EBI-33136551|EBI-33136552|EBI-494830|EBI-494841	EBI-494830	Histone H2AX	FALSE	P16104	uniprotkb	MI:0486	Homo sapiens	9606	protein	MI:0326	H2AX
EBI-26513783	EBI-9225950|EBI-1802875|EBI-29847350|EBI-1752330|EBI-1752332	EBI-1752330	SH3 and multiple ankyrin repeat domains protein 3	FALSE	Q9BYB0	uniprotkb	MI:0486	Homo sapiens	9606	protein	MI:0326	SHANK3
EBI-26871656	EBI-12590494|EBI-12590497	EBI-12590494	Progesterone receptor	FALSE	P06401-2	uniprotkb	MI:0486	Homo sapiens	9606	protein	MI:0326	PGR
EBI-26966860|EBI-26962503	EBI-713749|EBI-1498666|EBI-1498667|EBI-1498668|EBI-1498669|EBI-2469938|EBI-33246696|EBI-33246697|EBI-33246698|EBI-713738|EBI-713748	EBI-713738	Serine/threonine-protein kinase PAK 4	FALSE	O96013	uniprotkb	MI:0486	Homo sapiens	9606	protein	MI:0326	PAK4
EBI-27093182	EBI-3232049|EBI-3232050|EBI-3232051|EBI-3232052|EBI-3232053|EBI-34419832|EBI-3232046|EBI-3232048	EBI-3232046	Zinc finger and BTB domain-containing protein 18	FALSE	Q99592	uniprotkb	MI:0486	Homo sapiens	9606	protein	MI:0326	ZBTB18
	EBI-6519748|EBI-6887942|EBI-6887943|EBI-34454855|EBI-744248|EBI-744254	EBI-744248	DNA mismatch repair protein Mlh1	FALSE	P40692	uniprotkb	MI:0486	Homo sapiens	9606	protein	MI:0326	MLH1
	EBI-1467378|EBI-1467379|EBI-1467380|EBI-1467381|EBI-1467382|EBI-1467383|EBI-1467384|EBI-33089442|EBI-372406|EBI-372411	EBI-372406	5'-3' exoribonuclease 1	FALSE	Q8IZH2	uniprotkb	MI:0486	Homo sapiens	9606	protein	MI:0326	XRN1
	EBI-766296|EBI-766297|EBI-766298|EBI-766299|EBI-766300|EBI-766301|EBI-766302|EBI-766303|EBI-2494669|EBI-6608225|EBI-6608226|EBI-33315413|EBI-29587656|EBI-766279|EBI-766295	EBI-766279	Voltage-dependent P/Q-type calcium channel subunit alpha-1A	FALSE	O00555	uniprotkb	MI:0486	Homo sapiens	9606	protein	MI:0326	CACNA1A
	EBI-3907244|EBI-3907245|EBI-3907246|EBI-33805773|EBI-33805774|EBI-3907241|EBI-3907243	EBI-3907241	Polypeptide N-acetylgalactosaminyltransferase 6	FALSE	Q8NCL4	uniprotkb	MI:0486	Homo sapiens	9606	protein	MI:0326	GALNT6
	EBI-2497753|EBI-1045516|EBI-1045517|EBI-33435081|EBI-33435082|EBI-33435083|EBI-1045507|EBI-1045515	EBI-1045507	Fructose-bisphosphate aldolase B	FALSE	P05062	uniprotkb	MI:0486	Homo sapiens	9606	protein	MI:0326	ALDOB
	EBI-3926105|EBI-3926106|EBI-3926104|EBI-3926107|EBI-3926108|EBI-33817257|EBI-3926101|EBI-3926103	EBI-3926101	Branched-chain-amino-acid aminotransferase, mitochondrial	FALSE	O15382	uniprotkb	MI:0486	Homo sapiens	9606	protein	MI:0326	BCAT2
	EBI-473170|EBI-473171|EBI-473172|EBI-29403500|EBI-33127625|EBI-473160|EBI-473169	EBI-473160	E3 SUMO-protein ligase PIAS4	FALSE	Q8N2W9	uniprotkb	MI:0486	Homo sapiens	9606	protein	MI:0326	PIAS4
EBI-4287457	EBI-2805826|EBI-2805827|EBI-2805828|EBI-6236098|EBI-6236099|EBI-33705555|EBI-2805823|EBI-2805825	EBI-2805823	IQ calmodulin-binding motif-containing protein 1	FALSE	Q15051	uniprotkb	MI:0486	Homo sapiens	9606	protein	MI:0326	IQCB1
EBI-5657798	EBI-33057192|EBI-353882|EBI-353883|EBI-487214|EBI-487215|EBI-487216|EBI-487217|EBI-487218|EBI-487219|EBI-9218002|EBI-9218003|EBI-1466516|EBI-2153755|EBI-2153756|EBI-2153757|EBI-2153758|EBI-353877|EBI-353881	EBI-353877	Alpha-enolase	FALSE	P06733	uniprotkb	MI:0486	Homo sapiens	9606	protein	MI:0326	ENO1
EBI-5658332	EBI-4287229|EBI-4287230|EBI-4287231|EBI-6438411|EBI-6438412|EBI-34437021|EBI-34437022|EBI-34437023|EBI-4287222|EBI-4287228	EBI-4287222	Beta-enolase	FALSE	P13929	uniprotkb	MI:0486	Homo sapiens	9606	protein	MI:0326	ENO3
	EBI-33052968|EBI-33052969|EBI-33052970|EBI-33052971|EBI-352579|EBI-1466209|EBI-1466210|EBI-2468552|EBI-352572|EBI-352578	EBI-352572	Heat shock protein HSP 90-beta	FALSE	P08238	uniprotkb	MI:0486	Homo sapiens	9606	protein	MI:0326	HSP90AB1
	EBI-9678982|EBI-9678991	EBI-9678982	Transcription factor AP-2-alpha	FALSE	P05549-1	uniprotkb	MI:0486	Homo sapiens	9606	protein	MI:0326	TFAP2A
EBI-9976882	EBI-33251280|EBI-1879882|EBI-1879883|EBI-29524143|EBI-9884800|EBI-714746|EBI-714751	EBI-714746	Protein phosphatase 1 regulatory subunit 15A	FALSE	O75807	uniprotkb	MI:0486	Homo sapiens	9606	protein	MI:0326	PPP1R15A
EBI-5658329|EBI-5657800|EBI-5234752|EBI-27098234|EBI-26871986|EBI-26871984|EBI-25370249|EBI-25369380|EBI-25368775|EBI-25367697|EBI-21894322|EBI-11307401|EBI-11062060	EBI-709622|EBI-1469245|EBI-1469246|EBI-2232718|EBI-2232719|EBI-2232720|EBI-33238464|EBI-33238465|EBI-33238466|EBI-33238467|EBI-709613|EBI-709621	EBI-709613	Fructose-bisphosphate aldolase A	FALSE	P04075	uniprotkb	MI:0486	Homo sapiens	9606	protein	MI:0326	ALDOA
EBI-11069708	EBI-2537509|EBI-4630221|EBI-4630222|EBI-32841045|EBI-73995|EBI-74007	EBI-73995	Mitogen-activated protein kinase 3	FALSE	P27361	uniprotkb	MI:0486	Homo sapiens	9606	protein	MI:0326	MAPK3
EBI-11135672	EBI-11135406|EBI-11135407|EBI-34187781|EBI-34187782|EBI-11135403|EBI-11135405	EBI-11135403	Acetyl-coenzyme A transporter 1	FALSE	O00400	uniprotkb	MI:0486	Homo sapiens	9606	protein	MI:0326	SLC33A1
	EBI-852834|EBI-9743711|EBI-33346183|EBI-33346184|EBI-852823|EBI-852833	EBI-852823	Transcription factor Jun	FALSE	P05412	uniprotkb	MI:0486	Homo sapiens	9606	protein	MI:0326	JUN
EBI-14027019	EBI-14058135|EBI-14058136|EBI-34442652|EBI-14017370|EBI-14017371	EBI-14017370	Phosphoethanolamine/phosphocholine phosphatase	FALSE	Q8TCT1	uniprotkb	MI:0486	Homo sapiens	9606	protein	MI:0326	PHOSPHO1
	EBI-6131687|EBI-6519424|EBI-6519425|EBI-6607068|EBI-6607069|EBI-6887648|EBI-6887649|EBI-6887650|EBI-6887651|EBI-6887652|EBI-6887653|EBI-6887654|EBI-11217861|EBI-33234767|EBI-702093|EBI-702100	EBI-702093	Breast cancer anti-estrogen resistance protein 1	FALSE	P56945	uniprotkb	MI:0486	Homo sapiens	9606	protein	MI:0326	BCAR1
EBI-15999426	EBI-16359860|EBI-4399559	EBI-4399559	UBIQ_HUMAN	FALSE	DIP-24261N	dip	MI:0465	Homo sapiens	9606	protein	MI:0326	ubiq_human
EBI-20304310|EBI-20304312|EBI-20304314	EBI-3248552|EBI-3248553|EBI-3248554|EBI-3248555|EBI-3248556|EBI-3248557|EBI-3248558|EBI-33762868|EBI-3248549|EBI-3248551	EBI-3248549	Cytochrome c oxidase assembly protein COX15 homolog	FALSE	Q7KZN9	uniprotkb	MI:0486	Homo sapiens	9606	protein	MI:0326	COX15
EBI-20307238|EBI-20307240|EBI-20307242	EBI-6621966|EBI-6621967|EBI-6621968|EBI-6621969|EBI-6621970|EBI-6621971|EBI-33919499|EBI-6621955|EBI-6621965	EBI-6621955	Sterol O-acyltransferase 1	FALSE	P35610	uniprotkb	MI:0486	Homo sapiens	9606	protein	MI:0326	SOAT1
EBI-20307907|EBI-20307909|EBI-20307911	EBI-354168|EBI-354169|EBI-1465137|EBI-33058104|EBI-33058105|EBI-33058106|EBI-2489144|EBI-3628033|EBI-354158|EBI-354167	EBI-354158	Voltage-dependent anion-selective channel protein 1	FALSE	P21796	uniprotkb	MI:0486	Homo sapiens	9606	protein	MI:0326	VDAC1
EBI-20304674|EBI-20304676|EBI-20304678	EBI-33055678|EBI-33055679|EBI-353377|EBI-353378|EBI-1465763|EBI-1465764|EBI-2539740|EBI-9714897|EBI-9714898|EBI-353366|EBI-353376	EBI-353366	Dihydrolipoyl dehydrogenase, mitochondrial	FALSE	P09622	uniprotkb	MI:0486	Homo sapiens	9606	protein	MI:0326	DLD
EBI-20305290|EBI-20305292|EBI-20305294	EBI-351015|EBI-33048139|EBI-2016360|EBI-9829870|EBI-9829874|EBI-9829875|EBI-351007|EBI-351014	EBI-351007	Dihydrolipoyllysine-residue succinyltransferase component of 2-oxoglutarate dehydrogenase complex, mitochondrial	FALSE	P36957	uniprotkb	MI:0486	Homo sapiens	9606	protein	MI:0326	DLST
EBI-20307502|EBI-20307504|EBI-20307506	EBI-1902914|EBI-1902915|EBI-1902916|EBI-1902917|EBI-1902918|EBI-1902919|EBI-1903016|EBI-3634830|EBI-33405826|EBI-990792|EBI-1902913	EBI-990792	Superoxide dismutase [Cu-Zn]	FALSE	P00441	uniprotkb	MI:0486	Homo sapiens	9606	protein	MI:0326	SOD1
	EBI-7216238|EBI-7216240|EBI-7216252|EBI-7216253|EBI-33963014|EBI-7216220|EBI-7216233	EBI-7216220	LINE-1 type transposase domain-containing protein 1	FALSE	Q5T7N2	uniprotkb	MI:0486	Homo sapiens	9606	protein	MI:0326	L1TD1
EBI-21135689|EBI-21464049	EBI-33256252|EBI-2573071|EBI-716357|EBI-716358|EBI-716359|EBI-716360|EBI-716361|EBI-9220841|EBI-9220842|EBI-9220843|EBI-1498387|EBI-2470015|EBI-716346|EBI-716356	EBI-716346	E3 ubiquitin-protein ligase parkin	FALSE	O60260	uniprotkb	MI:0486	Homo sapiens	9606	protein	MI:0326	PRKN
EBI-21260631	EBI-2866592|EBI-6238062|EBI-6238064|EBI-6238065|EBI-6238066|EBI-33734848|EBI-2866589|EBI-2866591	EBI-2866589	Interferon regulatory factor 2	FALSE	P14316	uniprotkb	MI:0486	Homo sapiens	9606	protein	MI:0326	IRF2
EBI-21329073|EBI-21329075	EBI-456138|EBI-456139|EBI-456140|EBI-2516650|EBI-1470839|EBI-2469171|EBI-33122264|EBI-456129|EBI-456137	EBI-456129	Cullin-3	FALSE	Q13618	uniprotkb	MI:0486	Homo sapiens	9606	protein	MI:0326	CUL3
EBI-2255046|EBI-2255232	EBI-2116953|EBI-2116954|EBI-2116955|EBI-2502453|EBI-9835520|EBI-33608661|EBI-2116951|EBI-2116952	EBI-2116951	Mitogen-activated protein kinase 13	TRUE	O15264	uniprotkb	MI:0486	Homo sapiens	9606	protein	MI:0326	MAPK13
EBI-25408356	EBI-15944596|EBI-15944606	EBI-15944596	Rho GTPase-activating protein 24	FALSE	Q8N264-1	uniprotkb	MI:0486	Homo sapiens	9606	protein	MI:0326	ARHGAP24
EBI-25409282	EBI-33667676|EBI-25409271|EBI-25409273	EBI-25409271	Dedicator of cytokinesis protein 8	FALSE	Q8NF50-3	uniprotkb	MI:0486	Homo sapiens	9606	protein	MI:0326	DOCK8
EBI-25434540|EBI-25434660|EBI-25419191|EBI-25418655|EBI-25418212|EBI-25417758|EBI-25417754|EBI-25417776|EBI-25417780|EBI-25417800|EBI-25417207|EBI-25416765|EBI-27087560|EBI-27087562|EBI-27087564|EBI-27087553|EBI-27087555|EBI-27087557	EBI-33045482|EBI-1464187|EBI-1464188|EBI-1464189|EBI-1464190|EBI-349854|EBI-349870	EBI-349854	Cystic fibrosis transmembrane conductance regulator	TRUE	P13569	uniprotkb	MI:0486	Homo sapiens	9606	protein	MI:0326	CFTR
	EBI-373595|EBI-373596|EBI-3629229|EBI-33092348|EBI-373586|EBI-373594	EBI-373586	Glycogen synthase kinase-3 beta	FALSE	P49841	uniprotkb	MI:0486	Homo sapiens	9606	protein	MI:0326	GSK3B
EBI-25481290	EBI-33461549|EBI-33461550|EBI-33461551|EBI-1524677|EBI-6106407|EBI-6492168|EBI-6905563|EBI-11232875|EBI-1104952|EBI-1104958	EBI-1104952	Protein AF-10	FALSE	P55197	uniprotkb	MI:0486	Homo sapiens	9606	protein	MI:0326	MLLT10
EBI-25481666	EBI-33280710|EBI-2470309|EBI-2470310|EBI-2470311|EBI-2470312|EBI-2470313|EBI-2470314|EBI-2470315|EBI-3632771|EBI-29553192|EBI-726944|EBI-726950	EBI-726944	E3 ubiquitin-protein ligase NEDD4	FALSE	P46934	uniprotkb	MI:0486	Homo sapiens	9606	protein	MI:0326	NEDD4
EBI-25486125	EBI-2204694|EBI-3836349|EBI-3836350|EBI-34404239|EBI-2130378|EBI-2130380	EBI-2130378	Transcription intermediary factor 1-alpha	FALSE	O15164	uniprotkb	MI:0486	Homo sapiens	9606	protein	MI:0326	TRIM24
	EBI-748207|EBI-748208|EBI-2390868|EBI-33302377|EBI-29574744|EBI-748201|EBI-748206	EBI-748201	Vasodilator-stimulated phosphoprotein	FALSE	P50552	uniprotkb	MI:0486	Homo sapiens	9606	protein	MI:0326	VASP
EBI-26582516|EBI-26582531	EBI-1843817|EBI-32997612|EBI-308314|EBI-308318	EBI-308314	Katanin-interacting protein	FALSE	O60303	uniprotkb	MI:0486	Homo sapiens	9606	protein	MI:0326	KATNIP
EBI-26955976	EBI-33260127|EBI-2167818|EBI-718177|EBI-718183	EBI-718177	Necdin	FALSE	Q99608	uniprotkb	MI:0486	Homo sapiens	9606	protein	MI:0326	NDN
EBI-28935022|EBI-28935024	EBI-33456803|EBI-16339035|EBI-1056930|EBI-1056941	EBI-1056930	Dual specificity mitogen-activated protein kinase kinase 2	FALSE	P36507	uniprotkb	MI:0486	Homo sapiens	9606	protein	MI:0326	MAP2K2
EBI-28939001|EBI-28939003	EBI-295368|EBI-295369|EBI-677146|EBI-2440505|EBI-4700693|EBI-6679836|EBI-6679837|EBI-32977443|EBI-295351|EBI-295367	EBI-295351	Protein kinase C zeta type	FALSE	Q05513	uniprotkb	MI:0486	Homo sapiens	9606	protein	MI:0326	PRKCZ
EBI-3045869	EBI-487659|EBI-33091305|EBI-33091306|EBI-29367031|EBI-373144|EBI-373147	EBI-373144	Microtubule-associated proteins 1A/1B light chain 3B	FALSE	Q9GZQ8	uniprotkb	MI:0486	Homo sapiens	9606	protein	MI:0326	MAP1LC3B
EBI-3048504	EBI-720126|EBI-720127|EBI-720128|EBI-3464762|EBI-33264376|EBI-6362474|EBI-6362475|EBI-720116|EBI-720125	EBI-720116	Gamma-aminobutyric acid receptor-associated protein-like 2	FALSE	P60520	uniprotkb	MI:0486	Homo sapiens	9606	protein	MI:0326	GABARAPL2
EBI-3049802	EBI-1887400|EBI-3464831|EBI-6434507|EBI-33299755|EBI-33299756|EBI-746969|EBI-746978	EBI-746969	Gamma-aminobutyric acid receptor-associated protein-like 1	FALSE	Q9H0R8	uniprotkb	MI:0486	Homo sapiens	9606	protein	MI:0326	GABARAPL1
EBI-3050729	EBI-33241913|EBI-712001|EBI-712010	EBI-712001	Gamma-aminobutyric acid receptor-associated protein	FALSE	O95166	uniprotkb	MI:0486	Homo sapiens	9606	protein	MI:0326	GABARAP
EBI-3646857	EBI-706459|EBI-8776013|EBI-8776014|EBI-8776015|EBI-33237712|EBI-33237713|EBI-706448|EBI-706458	EBI-706448	DNA repair protein RAD52 homolog	FALSE	P43351	uniprotkb	MI:0486	Homo sapiens	9606	protein	MI:0326	RAD52
	EBI-33057279|EBI-33057280|EBI-33057281|EBI-33057282|EBI-33057283|EBI-353951|EBI-353952|EBI-353953|EBI-353954|EBI-353955|EBI-437992|EBI-1463571|EBI-2276374|EBI-353944|EBI-353950	EBI-353944	Actin, cytoplasmic 1	FALSE	P60709	uniprotkb	MI:0486	Homo sapiens	9606	protein	MI:0326	ACTB
	EBI-297214|EBI-4413701|EBI-1454439|EBI-2304880|EBI-2468068|EBI-32981955|EBI-32981956|EBI-6130030|EBI-297202|EBI-297213	EBI-297202	DNA repair protein RAD51 homolog 1	FALSE	Q06609	uniprotkb	MI:0486	Homo sapiens	9606	protein	MI:0326	RAD51
EBI-5801469	EBI-1170916|EBI-2185313|EBI-2185314|EBI-2543418|EBI-3636409|EBI-33487851|EBI-33487852|EBI-6520912|EBI-6888834|EBI-6888835|EBI-6888836|EBI-6905609|EBI-6905610|EBI-8812415|EBI-29759212|EBI-1170906|EBI-1170915	EBI-1170906	Cyclic AMP-dependent transcription factor ATF-2	FALSE	P15336	uniprotkb	MI:0486	Homo sapiens	9606	protein	MI:0326	ATF2
EBI-6280389|EBI-6280628|EBI-6280453	EBI-3637272|EBI-2500651|EBI-33540839|EBI-33540840|EBI-33540841|EBI-33540842|EBI-33540843|EBI-1548747|EBI-1548748	EBI-1548747	Wiskott-Aldrich syndrome protein family member 1	TRUE	Q92558	uniprotkb	MI:0486	Homo sapiens	9606	protein	MI:0326	WASF1
	EBI-3921556|EBI-3921557|EBI-3921558|EBI-8780644|EBI-8780645|EBI-33814614|EBI-33814615|EBI-33814616|EBI-3921553|EBI-3921555	EBI-3921553	Zinc finger protein 16	FALSE	P17020	uniprotkb	MI:0486	Homo sapiens	9606	protein	MI:0326	ZNF16
EBI-6659579	EBI-684843|EBI-684844|EBI-684845|EBI-684846|EBI-10064626|EBI-33158249|EBI-539478|EBI-539486	EBI-539478	SRSF protein kinase 1	FALSE	Q96SB4	uniprotkb	MI:0486	Homo sapiens	9606	protein	MI:0326	SRPK1
	EBI-3291247|EBI-473110|EBI-473111|EBI-6086196|EBI-34381546|EBI-473101|EBI-473109	EBI-473101	Dihydropyrimidinase-related protein 1	FALSE	Q14194	uniprotkb	MI:0486	Homo sapiens	9606	protein	MI:0326	CRMP1
	EBI-1878575|EBI-3631689|EBI-711337|EBI-711338|EBI-711339|EBI-711340|EBI-711341|EBI-711342|EBI-711343|EBI-711344|EBI-711345|EBI-711346|EBI-33240249|EBI-33240250|EBI-711331|EBI-711336	EBI-711331	Telomere-associated protein RIF1	FALSE	Q5UIP0	uniprotkb	MI:0486	Homo sapiens	9606	protein	MI:0326	RIF1
	EBI-711269|EBI-5829345|EBI-2469883|EBI-33240077|EBI-711260|EBI-711268	EBI-711260	Protein unc-119 homolog A	FALSE	Q13432	uniprotkb	MI:0486	Homo sapiens	9606	protein	MI:0326	UNC119
	EBI-711495|EBI-711496|EBI-33240474|EBI-711490|EBI-711494	EBI-711490	Ergosterol biosynthetic protein 28 homolog	FALSE	Q9UKR5	uniprotkb	MI:0486	Homo sapiens	9606	protein	MI:0326	ERG28
	EBI-33252598|EBI-33252599|EBI-715155|EBI-715156|EBI-715157|EBI-1500432|EBI-1500433|EBI-1500434|EBI-1500435|EBI-1500436|EBI-2167333|EBI-715138|EBI-715154	EBI-715138	Disks large homolog 5	FALSE	Q8TDM6	uniprotkb	MI:0486	Homo sapiens	9606	protein	MI:0326	DLG5
	EBI-711434|EBI-711435|EBI-2469888|EBI-33240387|EBI-711424|EBI-711433	EBI-711424	Transducin-like enhancer protein 1	FALSE	Q04724	uniprotkb	MI:0486	Homo sapiens	9606	protein	MI:0326	TLE1
EBI-6659582|EBI-6280411|EBI-6280387|EBI-6252228|EBI-6251532|EBI-6251458|EBI-6251219|EBI-6249526|EBI-15999423|EBI-15999420	EBI-6294625|EBI-33246815|EBI-713780|EBI-713784	EBI-713780	Profilin-1	TRUE	P07737	uniprotkb	MI:0486	Homo sapiens	9606	protein	MI:0326	PFN1
EBI-10770491|EBI-10770493	EBI-2330920|EBI-2330921|EBI-2330922|EBI-2330923|EBI-33458475|EBI-33458476|EBI-1058491|EBI-2313846	EBI-1058491	Ubiquitin thioesterase OTUB1	TRUE	Q96FW1	uniprotkb	MI:0486	Homo sapiens	9606	protein	MI:0326	OTUB1
EBI-11007953	EBI-355706|EBI-1464212|EBI-1464213|EBI-2154031|EBI-33062881|EBI-355697|EBI-355705	EBI-355697	Kinesin-like protein KIF11	FALSE	P52732	uniprotkb	MI:0486	Homo sapiens	9606	protein	MI:0326	KIF11
EBI-11138772	EBI-33257259|EBI-716782|EBI-716783|EBI-716784|EBI-1500167|EBI-716775|EBI-716781	EBI-716775	Vinculin	FALSE	P18206	uniprotkb	MI:0486	Homo sapiens	9606	protein	MI:0326	VCL
EBI-11152829	EBI-33293826|EBI-744081|EBI-744085	EBI-744081	Small glutamine-rich tetratricopeptide repeat-containing protein beta	FALSE	Q96EQ0	uniprotkb	MI:0486	Homo sapiens	9606	protein	MI:0326	SGTB
EBI-11153299	EBI-299682|EBI-299683|EBI-299684|EBI-299685|EBI-1453628|EBI-1453629|EBI-2149118|EBI-2149119|EBI-2149120|EBI-32989322|EBI-299674|EBI-299681	EBI-299674	Heterogeneous nuclear ribonucleoprotein D0	FALSE	Q14103	uniprotkb	MI:0486	Homo sapiens	9606	protein	MI:0326	HNRNPD
EBI-11153866	EBI-1024367|EBI-1024368|EBI-1024369|EBI-1024370|EBI-1024371|EBI-1024372|EBI-1024373|EBI-2497296|EBI-3634976|EBI-3634977|EBI-33413760|EBI-33413761|EBI-33413762|EBI-1024357|EBI-1024366	EBI-1024357	Heterogeneous nuclear ribonucleoprotein Q	FALSE	O60506	uniprotkb	MI:0486	Homo sapiens	9606	protein	MI:0326	SYNCRIP
EBI-11154650	EBI-347556|EBI-1748990|EBI-1748991|EBI-1748992|EBI-1748993|EBI-1748994|EBI-1748995|EBI-1748996|EBI-1748997|EBI-1748998|EBI-1748999|EBI-1749000|EBI-1019034|EBI-1019035|EBI-1019036|EBI-1019037|EBI-1019038|EBI-1019039|EBI-2570991|EBI-6562491|EBI-6562492|EBI-6562493|EBI-6562494|EBI-33039365|EBI-33039366|EBI-33039367|EBI-347552|EBI-1019033	EBI-347552	Large proline-rich protein BAG6	FALSE	P46379	uniprotkb	MI:0486	Homo sapiens	9606	protein	MI:0326	BAG6
EBI-11155254	EBI-1057066|EBI-2517613|EBI-33457017|EBI-6610137|EBI-1057058|EBI-1057065	EBI-1057058	Sortilin	FALSE	Q99523	uniprotkb	MI:0486	Homo sapiens	9606	protein	MI:0326	SORT1
EBI-11159407	EBI-9842148|EBI-7825179|EBI-7825183|EBI-7825185|EBI-34003109|EBI-7825175|EBI-7825178	EBI-7825175	39S ribosomal protein L50, mitochondrial	FALSE	Q8N5N7	uniprotkb	MI:0486	Homo sapiens	9606	protein	MI:0326	MRPL50
EBI-11160433	EBI-8833539|EBI-8833540|EBI-8833541|EBI-8833536|EBI-8833538	EBI-8833536	Sterile alpha motif domain-containing protein 1	FALSE	Q6SPF0	uniprotkb	MI:0486	Homo sapiens	9606	protein	MI:0326	SAMD1
EBI-11162699	EBI-2856457|EBI-2856458|EBI-2856459|EBI-2856460|EBI-2856461|EBI-6437630|EBI-6437631|EBI-33730568|EBI-33730569|EBI-33730570|EBI-2856454|EBI-2856456	EBI-2856454	RNA-binding protein 4	FALSE	Q9BWF3	uniprotkb	MI:0486	Homo sapiens	9606	protein	MI:0326	RBM4
EBI-11576811	EBI-2517664|EBI-1528036|EBI-33495021|EBI-1188238|EBI-1188248	EBI-1188238	Melatonin receptor type 1A	FALSE	P48039	uniprotkb	MI:0486	Homo sapiens	9606	protein	MI:0326	MTNR1A
EBI-11577468	EBI-33495111|EBI-1188341|EBI-1188351	EBI-1188341	Melatonin receptor type 1B	FALSE	P49286	uniprotkb	MI:0486	Homo sapiens	9606	protein	MI:0326	MTNR1B
EBI-16794532	EBI-351903|EBI-33050948|EBI-33050949|EBI-33050950|EBI-351896|EBI-351902	EBI-351896	Heat shock cognate 71 kDa protein	FALSE	P11142	uniprotkb	MI:0486	Homo sapiens	9606	protein	MI:0326	HSPA8
EBI-20305775|EBI-20305777|EBI-20305779	EBI-724583|EBI-724584|EBI-724585|EBI-724586|EBI-724587|EBI-724588|EBI-3297388|EBI-2234690|EBI-33275673|EBI-9530042|EBI-9530043|EBI-9530044|EBI-22096181|EBI-724571|EBI-724582	EBI-724571	Dynamin-1-like protein	FALSE	O00429	uniprotkb	MI:0486	Homo sapiens	9606	protein	MI:0326	DNM1L
	EBI-29423674|EBI-521616|EBI-6384207|EBI-9420375|EBI-33148029|EBI-521611|EBI-521615	EBI-521611	Nuclear mitotic apparatus protein 1	FALSE	Q14980	uniprotkb	MI:0486	Homo sapiens	9606	protein	MI:0326	NUMA1
	EBI-1056135|EBI-1056136|EBI-1056137|EBI-1523173|EBI-2472158|EBI-33455220|EBI-1056125|EBI-1056134	EBI-1056125	Histone H2B type 2-E	FALSE	Q16778	uniprotkb	MI:0486	Homo sapiens	9606	protein	MI:0326	H2BC21
	EBI-20857413|EBI-20857407|EBI-33461823	EBI-20857407	Myomegalin	FALSE	Q5VU43-4	uniprotkb	MI:0486	Homo sapiens	9606	protein	MI:0326	PDE4DIP
	EBI-33840428|EBI-33840429|EBI-4409942|EBI-4409949	EBI-4409942	Histone H2B type 1-D	FALSE	P58876	uniprotkb	MI:0486	Homo sapiens	9606	protein	MI:0326	H2BC5
	EBI-2835284|EBI-2835285|EBI-2835286|EBI-33719485|EBI-2835281|EBI-2835283	EBI-2835281	C-X-C chemokine receptor type 2	FALSE	P25025	uniprotkb	MI:0486	Homo sapiens	9606	protein	MI:0326	CXCR2
EBI-21262287	EBI-33882774|EBI-6115734|EBI-6115735|EBI-6115729|EBI-6115733	EBI-6115729	2'-5'-oligoadenylate synthase 3	FALSE	Q9Y6K5	uniprotkb	MI:0486	Homo sapiens	9606	protein	MI:0326	OAS3
EBI-21302179|EBI-21301145|EBI-6915419|EBI-6915413	EBI-4293690|EBI-78490|EBI-78491|EBI-78492|EBI-78493|EBI-78494|EBI-32847326|EBI-32847327|EBI-32847328|EBI-32847329|EBI-29126582|EBI-3625368|EBI-78473|EBI-78489	EBI-78473	Estrogen receptor	FALSE	P03372	uniprotkb	MI:0486	Homo sapiens	9606	protein	MI:0326	ESR1
EBI-26610941	EBI-529993|EBI-529994|EBI-529995|EBI-529996|EBI-597271|EBI-1475889|EBI-1475890|EBI-1475891|EBI-3630486|EBI-29430217|EBI-6131080|EBI-6131081|EBI-6131082|EBI-6131083|EBI-6131084|EBI-6904530|EBI-6904531|EBI-6904532|EBI-33154639|EBI-529989|EBI-529992	EBI-529989	Disrupted in schizophrenia 1 protein	FALSE	Q9NRI5	uniprotkb	MI:0486	Homo sapiens	9606	protein	MI:0326	DISC1
EBI-21387795	EBI-21369851|EBI-21369853	EBI-21369851		FALSE	Q6NSK7	uniprotkb	MI:0486	Homo sapiens	9606	protein	MI:0326	RIN3
	EBI-1505937|EBI-1505938|EBI-1505939|EBI-1505940|EBI-747170|EBI-747173	EBI-747170	CD177 antigen	FALSE	Q8N6Q3	uniprotkb	MI:0486	Homo sapiens	9606	protein	MI:0326	CD177
EBI-21499436	EBI-2853324|EBI-3640455|EBI-33728999|EBI-2853321|EBI-2853323	EBI-2853321	Transcription initiation factor IIE subunit beta	FALSE	P29084	uniprotkb	MI:0486	Homo sapiens	9606	protein	MI:0326	GTF2E2
EBI-21500571	EBI-2512553|EBI-2576506|EBI-33660425|EBI-33660426|EBI-2512550|EBI-2512552	EBI-2512550	U4/U6.U5 small nuclear ribonucleoprotein 27 kDa protein	FALSE	Q8WVK2	uniprotkb	MI:0486	Homo sapiens	9606	protein	MI:0326	SNRNP27
EBI-21692627	EBI-34128028|EBI-9355815|EBI-9355816|EBI-9355817|EBI-9355818|EBI-9355819|EBI-9355810|EBI-9355814	EBI-9355810	KN motif and ankyrin repeat domain-containing protein 4	FALSE	Q5T7N3	uniprotkb	MI:0486	Homo sapiens	9606	protein	MI:0326	KANK4
EBI-21805378	EBI-7410449|EBI-7410452|EBI-7410454|EBI-7410458|EBI-7410459|EBI-7410460|EBI-33971558|EBI-33971559|EBI-7410441|EBI-7410448	EBI-7410441	Biliverdin reductase A	FALSE	P53004	uniprotkb	MI:0486	Homo sapiens	9606	protein	MI:0326	BLVRA
EBI-21892449	EBI-9539195|EBI-9539194	EBI-9539194	Regulator of cell cycle RGCC	FALSE	Q9H4X1-2	uniprotkb	MI:0486	Homo sapiens	9606	protein	MI:0326	RGCC
EBI-22035805|EBI-22035803|EBI-22035801|EBI-22035799|EBI-22035164|EBI-22035162|EBI-22035160|EBI-22035100|EBI-22035098|EBI-22035096|EBI-22034038|EBI-16877249|EBI-16877247	EBI-22033193|EBI-22033204	EBI-22033193	Epithelial discoidin domain-containing receptor 1	TRUE	Q08345-1	uniprotkb	MI:0486	Homo sapiens	9606	protein	MI:0326	DDR1
	EBI-2462028	EBI-2462028	pre-let-7a	FALSE	EBI-2462028	intact	MI:0469	Homo sapiens	9606	ribonucleic acid	MI:0320	pre-let-7a
EBI-25387165	EBI-1507374|EBI-1507375|EBI-1507376|EBI-1507377|EBI-5264933|EBI-6489341|EBI-6489342|EBI-33297638|EBI-745980|EBI-745986	EBI-745980	SH2 domain-containing protein 3C	FALSE	Q8N5H7	uniprotkb	MI:0486	Homo sapiens	9606	protein	MI:0326	SH2D3C
EBI-25394154|EBI-25383655	EBI-32992994|EBI-301846|EBI-301834|EBI-301845	EBI-301834	Histone deacetylase 1	FALSE	Q13547	uniprotkb	MI:0486	Homo sapiens	9606	protein	MI:0326	HDAC1
EBI-25499192	EBI-33901255|EBI-6374646|EBI-6374647|EBI-9535769|EBI-9535770|EBI-6374637|EBI-6374645	EBI-6374637	NACHT, LRR and PYD domains-containing protein 12	FALSE	P59046	uniprotkb	MI:0486	Homo sapiens	9606	protein	MI:0326	NLRP12
EBI-25637384|EBI-25636148	EBI-2799629|EBI-2799630|EBI-2799631|EBI-2799632|EBI-5317942|EBI-33701197|EBI-2799626|EBI-2799628	EBI-2799626	Palmitoyltransferase ZDHHC5	FALSE	Q9C0B5	uniprotkb	MI:0486	Homo sapiens	9606	protein	MI:0326	ZDHHC5
	EBI-3315528|EBI-2341579|EBI-2341580|EBI-29904312|EBI-33633897|EBI-2341576|EBI-2341578	EBI-2341576	Polycomb complex protein BMI-1	FALSE	P35226	uniprotkb	MI:0486	Homo sapiens	9606	protein	MI:0326	BMI1
EBI-28999109|EBI-28999107|EBI-28999184|EBI-28999144|EBI-28999093|EBI-28999091	EBI-34366919|EBI-20847851|EBI-20847852|EBI-20847847|EBI-20847850	EBI-20847847	Neuronal tyrosine-phosphorylated phosphoinositide-3-kinase adapter 1	FALSE	Q6ZVC0	uniprotkb	MI:0486	Homo sapiens	9606	protein	MI:0326	NYAP1
EBI-30823755	EBI-30823718|EBI-30823715|EBI-34405787|EBI-30823725|EBI-30823724|EBI-30823723|EBI-30823722|EBI-30823721|EBI-30823720|EBI-30823719	EBI-30823715	Meiosis-specific coiled-coil domain-containing protein MEIOC	FALSE	A2RUB1	uniprotkb	MI:0486	Homo sapiens	9606	protein	MI:0326	MEIOC
EBI-30823766	EBI-21557400|EBI-21557397|EBI-21557401|EBI-30663876|EBI-34413719	EBI-21557397	Nuclear envelope integral membrane protein 2	FALSE	A6NFY4	uniprotkb	MI:0486	Homo sapiens	9606	protein	MI:0326	NEMP2
EBI-30823777|EBI-28998140|EBI-28998138|EBI-28998126|EBI-28998124	EBI-34099640|EBI-8869032|EBI-8869033|EBI-8869034|EBI-8869035|EBI-8869029|EBI-8869031	EBI-8869029	Phosphatidylinositol 4-phosphate 5-kinase type-1 gamma	FALSE	O60331	uniprotkb	MI:0486	Homo sapiens	9606	protein	MI:0326	PIP5K1C
EBI-30823788	EBI-29922630|EBI-3836637|EBI-3836638|EBI-2480758|EBI-2480759|EBI-33652547|EBI-2480756|EBI-2480757	EBI-2480756	Proto-oncogene tyrosine-protein kinase receptor Ret	FALSE	P07949	uniprotkb	MI:0486	Homo sapiens	9606	protein	MI:0326	RET
EBI-30823799	EBI-946118|EBI-34455004|EBI-29659424|EBI-946109|EBI-946117	EBI-946109	Nuclear receptor subfamily 0 group B member 1	FALSE	P51843	uniprotkb	MI:0486	Homo sapiens	9606	protein	MI:0326	NR0B1
EBI-30823810	EBI-1389649|EBI-1389650|EBI-1389651|EBI-1925122|EBI-1925123|EBI-34396969|EBI-29805059|EBI-1389639|EBI-1389648	EBI-1389639	Potassium-transporting ATPase alpha chain 2	FALSE	P54707	uniprotkb	MI:0486	Homo sapiens	9606	protein	MI:0326	ATP12A
EBI-30823821|EBI-28999237|EBI-28999082|EBI-28999080|EBI-28999228|EBI-28999066|EBI-28999064|EBI-28999068	EBI-3914812|EBI-3914813|EBI-3914814|EBI-3914815|EBI-3914816|EBI-3914817|EBI-3914818|EBI-30076401|EBI-33810375|EBI-3914809|EBI-3914811	EBI-3914809	Putative tyrosine-protein phosphatase TPTE	FALSE	P56180	uniprotkb	MI:0486	Homo sapiens	9606	protein	MI:0326	TPTE
EBI-30823849	EBI-30823825|EBI-30823823	EBI-30823823	Endogenous retrovirus group K member 21 Gag polyprotein	FALSE	P62683	uniprotkb	MI:0486	Homo sapiens	9606	protein	MI:0326	ERVK-21
EBI-30823860	EBI-30489413|EBI-13619375|EBI-13619376|EBI-13619377|EBI-13619378|EBI-34235780|EBI-34235781|EBI-34235782|EBI-12701460|EBI-12701461	EBI-12701460	Dimethylaniline monooxygenase [N-oxide-forming] 1	FALSE	Q01740	uniprotkb	MI:0486	Homo sapiens	9606	protein	MI:0326	FMO1
EBI-30823871	EBI-1224977|EBI-1224978|EBI-1224979|EBI-1224980|EBI-1224981|EBI-1224982|EBI-1224983|EBI-6183221|EBI-33511045|EBI-29782702|EBI-1224969|EBI-1224976	EBI-1224969	Probable JmjC domain-containing histone demethylation protein 2C	FALSE	Q15652	uniprotkb	MI:0486	Homo sapiens	9606	protein	MI:0326	JMJD1C
EBI-30823882|EBI-25409538	EBI-2803149|EBI-29972283|EBI-33703482|EBI-2803146|EBI-2803148	EBI-2803146	Rho GTPase-activating protein 31	FALSE	Q2M1Z3	uniprotkb	MI:0486	Homo sapiens	9606	protein	MI:0326	ARHGAP31
EBI-30823893	EBI-1529937|EBI-1529938|EBI-1529939|EBI-1529940|EBI-2448872|EBI-33501852|EBI-33501853|EBI-29773318|EBI-1210591|EBI-1210592	EBI-1210591	Lysine-specific demethylase 9	FALSE	Q5VWQ0	uniprotkb	MI:0486	Homo sapiens	9606	protein	MI:0326	RSBN1
EBI-30823904	EBI-21857614|EBI-21857611|EBI-30689607|EBI-21857615|EBI-34439928	EBI-21857611	Olfactory receptor 52W1	FALSE	Q6IF63	uniprotkb	MI:0486	Homo sapiens	9606	protein	MI:0326	OR52W1
EBI-30823915	EBI-30621823|EBI-20896726|EBI-20896727|EBI-20896728|EBI-20896729|EBI-20896730|EBI-20896731|EBI-20896732|EBI-20896733|EBI-34371058|EBI-20896722|EBI-20896725	EBI-20896722	Phosphatidylinositol 3,4,5-trisphosphate 3-phosphatase TPTE2	FALSE	Q6XPS3	uniprotkb	MI:0486	Homo sapiens	9606	protein	MI:0326	TPTE2
EBI-30823926	EBI-2473386|EBI-2211899|EBI-2211900|EBI-2211901|EBI-2211902|EBI-2211903|EBI-29886038|EBI-33615486|EBI-2211897|EBI-2211898	EBI-2211897	PH and SEC7 domain-containing protein 4	FALSE	Q8NDX1	uniprotkb	MI:0486	Homo sapiens	9606	protein	MI:0326	PSD4
EBI-30823959	EBI-30823930|EBI-30823928|EBI-34559917|EBI-30823931	EBI-30823928	Olfactory receptor 5T3	FALSE	Q8NGG3	uniprotkb	MI:0486	Homo sapiens	9606	protein	MI:0326	OR5T3
EBI-30823970	EBI-29565794|EBI-743883|EBI-3298174|EBI-3298175|EBI-3298176|EBI-3298177|EBI-3298178|EBI-3298179|EBI-3298180|EBI-3897934|EBI-6385075|EBI-33293305|EBI-743880|EBI-743882	EBI-743880	Protein prune homolog 2	FALSE	Q8WUY3	uniprotkb	MI:0486	Homo sapiens	9606	protein	MI:0326	PRUNE2
EBI-30823981	EBI-726184|EBI-3632710|EBI-33278853|EBI-29551282|EBI-726178|EBI-726183	EBI-726178	Nuclear pore complex protein Nup88	FALSE	Q99567	uniprotkb	MI:0486	Homo sapiens	9606	protein	MI:0326	NUP88
EBI-30823992	EBI-34481966|EBI-34481967|EBI-25600183|EBI-25600184|EBI-25600185|EBI-25600178|EBI-25600182	EBI-25600178	Protein Shroom4	FALSE	Q9ULL8	uniprotkb	MI:0486	Homo sapiens	9606	protein	MI:0326	SHROOM4
EBI-30824003	EBI-21901790|EBI-21901787|EBI-21901794|EBI-21901793|EBI-21901792|EBI-21901791|EBI-34445325	EBI-21901787	Feline leukemia virus subgroup C receptor-related protein 2	FALSE	Q9UPI3	uniprotkb	MI:0486	Homo sapiens	9606	protein	MI:0326	FLVCR2
EBI-34581134	EBI-366096|EBI-366097|EBI-366098|EBI-366099|EBI-366100|EBI-366101|EBI-366102|EBI-366103|EBI-366104|EBI-366105|EBI-366106|EBI-366107|EBI-366108|EBI-366109|EBI-366110|EBI-366111|EBI-366112|EBI-366113|EBI-366114|EBI-366115|EBI-33080943|EBI-33080942|EBI-29356907|EBI-3879236|EBI-3879237|EBI-3879238|EBI-3879239|EBI-3629000|EBI-3629001|EBI-366083|EBI-366095	EBI-366083	Cellular tumor antigen p53	FALSE	P04637	uniprotkb	MI:0486	Homo sapiens	9606	protein	MI:0326	TP53
EBI-5652857	EBI-375457|EBI-375458|EBI-375459|EBI-375460|EBI-375461|EBI-375462|EBI-375463|EBI-597040|EBI-681735|EBI-29370155|EBI-2489752|EBI-2489753|EBI-2489754|EBI-2489755|EBI-2571499|EBI-6130604|EBI-33094445|EBI-6383940|EBI-6486251|EBI-6486252|EBI-375446|EBI-375456	EBI-375446	Abl interactor 1	FALSE	Q8IZP0	uniprotkb	MI:0486	Homo sapiens	9606	protein	MI:0326	ABI1
EBI-11789940	EBI-9653260|EBI-1220338|EBI-1220339|EBI-1220340|EBI-1220341|EBI-1220342|EBI-1220343|EBI-1220344|EBI-1220345|EBI-1220346|EBI-1220347|EBI-1220348|EBI-1220349|EBI-1220350|EBI-1220351|EBI-1529648|EBI-1529649|EBI-1529650|EBI-1529651|EBI-1529652|EBI-1529653|EBI-1529654|EBI-1529655|EBI-1529656|EBI-1529657|EBI-2448914|EBI-6888899|EBI-6888900|EBI-6888901|EBI-6888902|EBI-22099194|EBI-33506503|EBI-1220319|E…	EBI-1220319	Fibronectin	FALSE	P02751	uniprotkb	MI:0486	Homo sapiens	9606	protein	MI:0326	FN1
EBI-6291209|EBI-6290744|EBI-6191088|EBI-6191086|EBI-6190698|EBI-6190700|EBI-6189925|EBI-6189927|EBI-6189879|EBI-6189877|EBI-6191074|EBI-6189918	EBI-33891101|EBI-6498732|EBI-6498733|EBI-6189829|EBI-6189830|EBI-6189824|EBI-6189828	EBI-6189824	Vascular cell adhesion protein 1	TRUE	P19320	uniprotkb	MI:0486	Homo sapiens	9606	protein	MI:0326	VCAM1
EBI-6570103|EBI-6570101	EBI-4296064|EBI-2166412|EBI-2166413|EBI-703080|EBI-703081|EBI-703082|EBI-703083|EBI-703084|EBI-703085|EBI-703086|EBI-703087|EBI-2166410|EBI-2166411|EBI-3631572|EBI-3631573|EBI-3631574|EBI-3631575|EBI-33236201|EBI-33236202|EBI-33236203|EBI-33236204|EBI-33236205|EBI-33236206|EBI-33236207|EBI-33236208|EBI-33236209|EBI-703066|EBI-703079	EBI-703066	Integrin beta-1	FALSE	P05556	uniprotkb	MI:0486	Homo sapiens	9606	protein	MI:0326	ITGB1
EBI-7193998|EBI-7194081|EBI-7194522	EBI-347093|EBI-446407|EBI-446408|EBI-446409|EBI-446410|EBI-446411|EBI-446412|EBI-1465971|EBI-1465972|EBI-2468365|EBI-6904280|EBI-33037991|EBI-33037992|EBI-33037993|EBI-33037994|EBI-33037995|EBI-33037996|EBI-33037997|EBI-33037998|EBI-347088|EBI-347092	EBI-347088	14-3-3 protein zeta/delta	FALSE	P63104	uniprotkb	MI:0486	Homo sapiens	9606	protein	MI:0326	YWHAZ
EBI-7887874|EBI-7887870|EBI-7875444|EBI-7875435|EBI-4397039|EBI-4397037|EBI-25370245	EBI-297372|EBI-297373|EBI-297374|EBI-297375|EBI-297376|EBI-297377|EBI-297378|EBI-297367|EBI-297368|EBI-297369|EBI-297370|EBI-297371|EBI-32982225|EBI-29259699|EBI-2222438|EBI-297353|EBI-297366	EBI-297353	Epidermal growth factor receptor	FALSE	P00533	uniprotkb	MI:0486	Homo sapiens	9606	protein	MI:0326	EGFR
EBI-7891136|EBI-7891132|EBI-7877544|EBI-7877540|EBI-7872763|EBI-7872759|EBI-7872755|EBI-25367693	EBI-33212739|EBI-641087|EBI-641088|EBI-641089|EBI-2492541|EBI-2942117|EBI-9727638|EBI-641062|EBI-641086	EBI-641062	Receptor tyrosine-protein kinase erbB-2	FALSE	P04626	uniprotkb	MI:0486	Homo sapiens	9606	protein	MI:0326	ERBB2
	EBI-632723|EBI-632724|EBI-1488368|EBI-2540796|EBI-33210670|EBI-632715|EBI-632722	EBI-632715	SNW domain-containing protein 1	FALSE	Q13573	uniprotkb	MI:0486	Homo sapiens	9606	protein	MI:0326	SNW1
	EBI-33093153|EBI-681711|EBI-681712|EBI-374880|EBI-374887	EBI-374880	Cell division cycle 5-like protein	FALSE	Q99459	uniprotkb	MI:0486	Homo sapiens	9606	protein	MI:0326	CDC5L
EBI-7891140|EBI-7887878|EBI-7877535|EBI-7875439|EBI-7872767|EBI-5652859|EBI-30823999|EBI-30823997|EBI-30823988|EBI-30823986|EBI-30823977|EBI-30823975|EBI-30823966|EBI-30823964|EBI-30823955|EBI-30823953|EBI-30823922|EBI-30823920|EBI-30823911|EBI-30823909|EBI-30823900|EBI-30823898|EBI-30823889|EBI-30823887|EBI-30823878|EBI-30823876|EBI-30823867|EBI-30823865|EBI-30823856|EBI-30823854|EBI-30823845|EB…	EBI-2462038|EBI-2462039|EBI-2462040|EBI-2462041|EBI-2462042|EBI-29919711|EBI-33649636|EBI-2462036|EBI-2462037	EBI-2462036	Talin-1	FALSE	Q9Y490	uniprotkb	MI:0486	Homo sapiens	9606	protein	MI:0326	TLN1
EBI-8180890|EBI-8180886|EBI-28999140|EBI-28999138|EBI-28999136|EBI-28999122|EBI-28999120|EBI-28999118	EBI-702859|EBI-702860|EBI-702861|EBI-702862|EBI-1494174|EBI-1494175|EBI-3134387|EBI-33235811|EBI-702847|EBI-702858	EBI-702847	Integrin beta-3	FALSE	P05106	uniprotkb	MI:0486	Homo sapiens	9606	protein	MI:0326	ITGB3
	EBI-32992192|EBI-301257|EBI-2325197|EBI-2325198|EBI-301246|EBI-301256	EBI-301246	von Hippel-Lindau disease tumor suppressor	FALSE	P40337	uniprotkb	MI:0486	Homo sapiens	9606	protein	MI:0326	VHL
	EBI-1519675|EBI-1519676|EBI-33454252|EBI-33454253|EBI-1055650|EBI-1055654	EBI-1055650	Histone chaperone ASF1B	FALSE	Q9NVP2	uniprotkb	MI:0486	Homo sapiens	9606	protein	MI:0326	ASF1B
	EBI-714324|EBI-714325|EBI-714326|EBI-2493345|EBI-33248540|EBI-714319|EBI-714323	EBI-714319	Serotransferrin	FALSE	P02787	uniprotkb	MI:0486	Homo sapiens	9606	protein	MI:0326	TF
	EBI-29665346|EBI-1901445|EBI-13974972|EBI-13974973|EBI-34422180|EBI-34422181|EBI-16496940|EBI-953797|EBI-953805	EBI-953797	Immunoglobulin heavy constant mu	FALSE	P01871	uniprotkb	MI:0486	Homo sapiens	9606	protein	MI:0326	IGHM
EBI-12593731	EBI-9037770|EBI-7147454|EBI-7147460|EBI-7147463|EBI-7147469|EBI-7147475|EBI-33957391|EBI-33957392|EBI-7147442|EBI-7147452	EBI-7147442	Extracellular serine/threonine protein kinase FAM20C	FALSE	Q8IXL6	uniprotkb	MI:0486	Homo sapiens	9606	protein	MI:0326	FAM20C
EBI-15762309	EBI-9532084|EBI-1223679|EBI-1223680|EBI-1223681|EBI-1223682|EBI-1223683|EBI-1223684|EBI-2543711|EBI-2247313|EBI-33510370|EBI-33510371|EBI-33510372|EBI-33510373|EBI-33510374|EBI-33510375|EBI-33510376|EBI-33510377|EBI-33510378|EBI-33510379|EBI-33510380|EBI-1223668|EBI-1223678	EBI-1223668	Complement factor B	FALSE	P00751	uniprotkb	MI:0486	Homo sapiens	9606	protein	MI:0326	CFB
	EBI-366193|EBI-366194|EBI-366195|EBI-366196|EBI-366197|EBI-366198|EBI-366199|EBI-366200|EBI-1467216|EBI-1467217|EBI-1467218|EBI-1467219|EBI-1467220|EBI-33081431|EBI-366182|EBI-366192	EBI-366182	Microtubule-associated protein tau	FALSE	P10636	uniprotkb	MI:0486	Homo sapiens	9606	protein	MI:0326	MAPT
	EBI-514190|EBI-2016535|EBI-2016536|EBI-2016537|EBI-33095399|EBI-33095400|EBI-33095401|EBI-33095402|EBI-389432|EBI-389440	EBI-389432	High mobility group protein B1	FALSE	P09429	uniprotkb	MI:0486	Homo sapiens	9606	protein	MI:0326	HMGB1
EBI-21573810	EBI-33461817|EBI-9640281|EBI-9640283	EBI-9640281	Myomegalin	FALSE	Q5VU43-2	uniprotkb	MI:0486	Homo sapiens	9606	protein	MI:0326	PDE4DIP
EBI-21574937	EBI-21574844|EBI-21574848	EBI-21574844	Isoform 3 of Cyclin-dependent kinase 15	FALSE	Q96Q40-3	uniprotkb	MI:0486	Homo sapiens	9606	protein	MI:0326	CDK15
EBI-21615490	EBI-33261261|EBI-1497758|EBI-2444964|EBI-2444965|EBI-718700|EBI-718704	EBI-718700	Carbonic anhydrase-related protein	FALSE	P35219	uniprotkb	MI:0486	Homo sapiens	9606	protein	MI:0326	CA8
EBI-21615617	EBI-34163717|EBI-34163718|EBI-34163719|EBI-10962548|EBI-10962550	EBI-10962548	Activating signal cointegrator 1 complex subunit 1	FALSE	Q8N9N2-2	uniprotkb	MI:0486	Homo sapiens	9606	protein	MI:0326	ASCC1
EBI-21615860	EBI-21529259|EBI-21529264	EBI-21529259	Isoform 2 of Sorting nexin-27	FALSE	Q96L92-3	uniprotkb	MI:0486	Homo sapiens	9606	protein	MI:0326	SNX27
EBI-21616239	EBI-1473029|EBI-1473030|EBI-1473031|EBI-1473032|EBI-1473033|EBI-1473034|EBI-1473035|EBI-1473036|EBI-1473037|EBI-33098715|EBI-33098716|EBI-33098717|EBI-395655|EBI-395664	EBI-395655	Probable ATP-dependent RNA helicase DDX31	FALSE	Q9H8H2	uniprotkb	MI:0486	Homo sapiens	9606	protein	MI:0326	DDX31
EBI-21616600	EBI-33262367|EBI-21500353|EBI-21500358	EBI-21500353	ATP-dependent RNA helicase DDX19B	FALSE	Q9UMR2-2	uniprotkb	MI:0486	Homo sapiens	9606	protein	MI:0326	DDX19B
EBI-21631806	EBI-21631750|EBI-21631755	EBI-21631750	Zinc finger and SCAN domain-containing protein 20	FALSE	P17040-3	uniprotkb	MI:0486	Homo sapiens	9606	protein	MI:0326	ZSCAN20
EBI-21817668	EBI-1924302|EBI-1924303|EBI-9035761|EBI-9035762|EBI-33531022|EBI-33531023|EBI-33531024|EBI-33531025|EBI-33531026|EBI-33531027|EBI-1384105|EBI-1384107	EBI-1384105	Mitogen-activated protein kinase 6	FALSE	Q16659	uniprotkb	MI:0486	Homo sapiens	9606	protein	MI:0326	MAPK6
EBI-21822773	EBI-21619001|EBI-21619004	EBI-21619001	Isoform 2 of Lysophospholipase D GDPD1	FALSE	Q8N9F7-2	uniprotkb	MI:0486	Homo sapiens	9606	protein	MI:0326	GDPD1
EBI-15912314|EBI-15912277|EBI-15912256|EBI-15912233|EBI-15912210|EBI-15912207|EBI-15912204|EBI-15912201|EBI-15912199	EBI-2187312|EBI-2187313|EBI-1223713|EBI-1223714|EBI-1223715|EBI-1223716|EBI-1223717|EBI-1223718|EBI-33510505|EBI-1223708|EBI-1223712	EBI-1223708	Complement factor H	TRUE	P08603	uniprotkb	MI:0486	Homo sapiens	9606	protein	MI:0326	CFH
	EBI-9038575|EBI-9038576|EBI-9038577|EBI-9038578|EBI-34114373|EBI-34114374|EBI-9038570|EBI-9038574	EBI-9038570	Properdin	FALSE	P27918	uniprotkb	MI:0486	Homo sapiens	9606	protein	MI:0326	CFP
	EBI-33872568|EBI-5462638|EBI-5462639|EBI-5462640|EBI-5462635|EBI-5462637	EBI-5462635	Cathepsin G	FALSE	P08311	uniprotkb	MI:0486	Homo sapiens	9606	protein	MI:0326	CTSG
	EBI-2556176|EBI-2556177|EBI-2556178|EBI-2556179|EBI-34417163|EBI-2556173|EBI-2556175	EBI-2556173	Myeloperoxidase	FALSE	P05164	uniprotkb	MI:0486	Homo sapiens	9606	protein	MI:0326	MPO
	EBI-2189474|EBI-1395990|EBI-1395991|EBI-3637181|EBI-3637182|EBI-33535888|EBI-1395983|EBI-1395989	EBI-1395983	C-reactive protein	FALSE	P02741	uniprotkb	MI:0486	Homo sapiens	9606	protein	MI:0326	CRP
EBI-22118315|EBI-22118313|EBI-22118196	EBI-33608214|EBI-22033638|EBI-22033643	EBI-22033638	Complement factor H-related protein 4	TRUE	Q92496-3	uniprotkb	MI:0486	Homo sapiens	9606	protein	MI:0326	CFHR4
	EBI-21988629|EBI-21988633	EBI-21988629	Complement factor B Bb fragment	FALSE	P00751-PRO_0000027547	uniprotkb	MI:0486	Homo sapiens	9606	protein	MI:0326	CFB
EBI-22179682|EBI-22179679|EBI-22179677|EBI-22179670|EBI-22179668|EBI-22179653|EBI-22179649|EBI-22179639|EBI-22179601|EBI-22179597|EBI-22118166|EBI-22118164	EBI-22033617|EBI-22033622	EBI-22033617	Complement factor H-related protein 4	TRUE	Q92496-1	uniprotkb	MI:0486	Homo sapiens	9606	protein	MI:0326	CFHR4
EBI-22184736|EBI-22184734|EBI-22184732|EBI-22184921|EBI-22184651|EBI-22184643|EBI-22184641|EBI-22184639|EBI-22184637	EBI-22118464|EBI-22118473	EBI-22118464	Complement factor H-related protein 1	TRUE	Q03591-PRO_0000005896	uniprotkb	MI:0486	Homo sapiens	9606	protein	MI:0326	CFHR1
	EBI-34456097|EBI-22196856|EBI-22196857|EBI-22196853|EBI-22196855	EBI-22196853	Coagulation factor XIII B chain	FALSE	P05160	uniprotkb	MI:0486	Homo sapiens	9606	protein	MI:0326	F13B
EBI-22898338|EBI-22441531	EBI-2017751|EBI-33388957|EBI-33388958|EBI-948001|EBI-948009	EBI-948001	Keratin, type I cuticular Ha1	FALSE	Q15323	uniprotkb	MI:0486	Homo sapiens	9606	protein	MI:0326	KRT31
EBI-24494118|EBI-23154456|EBI-23154454|EBI-22704832|EBI-22704830	EBI-9113925|EBI-33879860|EBI-33879861|EBI-10871153|EBI-10871154|EBI-10871155|EBI-5916454|EBI-5916455	EBI-5916454	Golgin subfamily A member 6-like protein 9	FALSE	A6NEM1	uniprotkb	MI:0486	Homo sapiens	9606	protein	MI:0326	GOLGA6L9
EBI-24166428|EBI-23874931	EBI-33243641|EBI-712648|EBI-712652	EBI-712648	Anterior gradient protein 2 homolog	FALSE	O95994	uniprotkb	MI:0486	Homo sapiens	9606	protein	MI:0326	AGR2
EBI-24855604|EBI-22988895	EBI-34155318|EBI-10171777|EBI-10171774|EBI-10171776	EBI-10171774	Keratin-associated protein 10-8	FALSE	P60410	uniprotkb	MI:0486	Homo sapiens	9606	protein	MI:0326	KRTAP10-8
EBI-24986383|EBI-23117874	EBI-743424|EBI-3298119|EBI-3298120|EBI-2235854|EBI-33292293|EBI-33292294|EBI-743414|EBI-743423	EBI-743414	EGF-containing fibulin-like extracellular matrix protein 2	FALSE	O95967	uniprotkb	MI:0486	Homo sapiens	9606	protein	MI:0326	EFEMP2
EBI-24250887|EBI-23921742	EBI-33290177|EBI-33290178|EBI-742388|EBI-742394	EBI-742388	Pleckstrin homology domain-containing family F member 2	FALSE	Q9H8W4	uniprotkb	MI:0486	Homo sapiens	9606	protein	MI:0326	PLEKHF2
EBI-25302060	EBI-521421|EBI-1465250|EBI-16334288|EBI-33039213|EBI-347528|EBI-347533	EBI-347528	Complement component 1 Q subcomponent-binding protein, mitochondrial	FALSE	Q07021	uniprotkb	MI:0486	Homo sapiens	9606	protein	MI:0326	C1QBP
	EBI-22114230|EBI-22114235	EBI-22114230	Complement factor H	FALSE	P08603-PRO_0000005894	uniprotkb	MI:0486	Homo sapiens	9606	protein	MI:0326	CFH
	EBI-25439060|EBI-25439056	EBI-25439056	Complement factor B	FALSE	P00751-PRO_0000027545	uniprotkb	MI:0486	Homo sapiens	9606	protein	MI:0326	CFB
	EBI-2807628|EBI-2807629|EBI-2807630|EBI-2807631|EBI-3640019|EBI-33706688|EBI-33706689|EBI-33706690|EBI-2807625|EBI-2807627	EBI-2807625	Complement receptor type 1	FALSE	P17927	uniprotkb	MI:0486	Homo sapiens	9606	protein	MI:0326	CR1
	EBI-34127878|EBI-9352027|EBI-9352022|EBI-9352026	EBI-9352022	Complement factor I	FALSE	P05156	uniprotkb	MI:0486	Homo sapiens	9606	protein	MI:0326	CFI
EBI-25472536|EBI-25472375	EBI-1472104|EBI-1472105|EBI-394621|EBI-394622|EBI-597050|EBI-597051|EBI-597052|EBI-33097007|EBI-6887078|EBI-394607|EBI-394620	EBI-394607	Mediator of RNA polymerase II transcription subunit 4	FALSE	Q9NPJ6	uniprotkb	MI:0486	Homo sapiens	9606	protein	MI:0326	MED4
EBI-25472933	EBI-1844637|EBI-1844638|EBI-1844639|EBI-311165|EBI-311166|EBI-311167|EBI-311168|EBI-311169|EBI-311170|EBI-8774372|EBI-33003043|EBI-311161|EBI-311164	EBI-311161	Mediator of RNA polymerase II transcription subunit 23	FALSE	Q9ULK4	uniprotkb	MI:0486	Homo sapiens	9606	protein	MI:0326	MED23
EBI-25473051	EBI-1472117|EBI-394650|EBI-394651|EBI-33097129|EBI-9881107|EBI-394644|EBI-394649	EBI-394644	Mediator of RNA polymerase II transcription subunit 20	FALSE	Q9H944	uniprotkb	MI:0486	Homo sapiens	9606	protein	MI:0326	MED20
EBI-25479514	EBI-2866664|EBI-2866665|EBI-6301031|EBI-3640559|EBI-3973432|EBI-3973433|EBI-3973434|EBI-6238067|EBI-34420996|EBI-2866661|EBI-2866663	EBI-2866661	Inhibitor of growth protein 4	FALSE	Q9UNL4	uniprotkb	MI:0486	Homo sapiens	9606	protein	MI:0326	ING4
	EBI-1044987|EBI-1044988|EBI-1044989|EBI-1044990|EBI-1044991|EBI-1044992|EBI-1044993|EBI-1044994|EBI-1044995|EBI-2517570|EBI-9434879|EBI-9434880|EBI-34417300|EBI-34417301|EBI-34417302|EBI-1906655|EBI-1906656|EBI-1906657|EBI-1906658|EBI-1906659|EBI-1906660|EBI-1044970|EBI-1044986	EBI-1044970	Deleted in malignant brain tumors 1 protein	FALSE	Q9UGM3	uniprotkb	MI:0486	Homo sapiens	9606	protein	MI:0326	DMBT1
EBI-27058978|EBI-27058921|EBI-27052131|EBI-27052125|EBI-27052112|EBI-27052127|EBI-27052044|EBI-27051395|EBI-27051393	EBI-2872470|EBI-2872471|EBI-2872472|EBI-2872473|EBI-3973450|EBI-3973451|EBI-6238242|EBI-33737673|EBI-2872467|EBI-2872469	EBI-2872467	Complement receptor type 2	TRUE	P20023	uniprotkb	MI:0486	Homo sapiens	9606	protein	MI:0326	CR2
EBI-27105126|EBI-27103182	EBI-21840241|EBI-21840244	EBI-21840241	Monocarboxylate transporter 11	TRUE	Q8NCK7	uniprotkb	MI:0486	Homo sapiens	9606	protein	MI:0326	SLC16A11
	EBI-752328|EBI-752329|EBI-33311799|EBI-752324|EBI-752327	EBI-752324	RING1 and YY1-binding protein	FALSE	Q8N488	uniprotkb	MI:0486	Homo sapiens	9606	protein	MI:0326	RYBP
	EBI-727682|EBI-727683|EBI-727684|EBI-2328772|EBI-3632808|EBI-34497462|EBI-16495367|EBI-727668|EBI-727681	EBI-727668	Protein-glutamine gamma-glutamyltransferase 2	FALSE	P21980	uniprotkb	MI:0486	Homo sapiens	9606	protein	MI:0326	TGM2
	EBI-2623469|EBI-2623470|EBI-2623471|EBI-2623472|EBI-2623454|EBI-2623455|EBI-2623456|EBI-2623457|EBI-2623458|EBI-2623459|EBI-2623460|EBI-2623461|EBI-2623462|EBI-2623463|EBI-2623464|EBI-2623465|EBI-2623466|EBI-2623467|EBI-2623468|EBI-33684831|EBI-2623451|EBI-2623453	EBI-2623451	Membrane cofactor protein	FALSE	P15529	uniprotkb	MI:0486	Homo sapiens	9606	protein	MI:0326	CD46
	EBI-903186|EBI-903180	EBI-903180		FALSE	O95973	uniprotkb	MI:0486	Homo sapiens	9606	protein	MI:0326	IGM
EBI-903282|EBI-903280|EBI-903247|EBI-903245	EBI-903151|EBI-903148|EBI-33354170	EBI-903148	V-set and immunoglobulin domain-containing protein 4	FALSE	Q9Y279-2	uniprotkb	MI:0486	Homo sapiens	9606	protein	MI:0326	VSIG4
EBI-905076|EBI-905005|EBI-903271|EBI-903273|EBI-903231|EBI-903229|EBI-903194|EBI-903192	EBI-903147|EBI-903144	EBI-903144	V-set and immunoglobulin domain-containing protein 4	FALSE	Q9Y279-1	uniprotkb	MI:0486	Homo sapiens	9606	protein	MI:0326	VSIG4
EBI-905936|EBI-905921|EBI-905903|EBI-905899|EBI-905886|EBI-6929682|EBI-6928872|EBI-6928583|EBI-6858872|EBI-27063052|EBI-27062373|EBI-27058929|EBI-27058925|EBI-27058923|EBI-27063047|EBI-27058955|EBI-27058953|EBI-27058951|EBI-27058949|EBI-27052119|EBI-27052107|EBI-27052038|EBI-27052016|EBI-27051431|EBI-27051397|EBI-25440482|EBI-25439431|EBI-25439194|EBI-25438859|EBI-25438438|EBI-24986376|EBI-248555…	EBI-2542290|EBI-33354901|EBI-905851|EBI-905866	EBI-905851	Complement C3	TRUE	P01024	uniprotkb	MI:0486	Homo sapiens	9606	protein	MI:0326	C3
	EBI-747120|EBI-747121|EBI-1887443|EBI-1504522|EBI-33300072|EBI-33300073|EBI-33300074|EBI-747107|EBI-747119	EBI-747107	E3 ubiquitin-protein ligase SIAH1	FALSE	Q8IUQ4	uniprotkb	MI:0486	Homo sapiens	9606	protein	MI:0326	SIAH1
	EBI-1058770|EBI-1058771	EBI-1058770		FALSE	6319953	genbank_protein_gi	MI:0851	Homo sapiens	9606	protein	MI:0326	6319953
EBI-20819409|EBI-20819116|EBI-20818783	EBI-16760199|EBI-14348029	EBI-14348029		FALSE	CPX-1134	complex portal	MI:2279	Homo sapiens	9606	stable complex	MI:1302	abeta-42-oligomer_human
	EBI-6359135|EBI-6517900|EBI-6517901|EBI-32995512|EBI-32995513|EBI-32995514|EBI-306914|EBI-306921	EBI-306914	Peptidyl-prolyl cis-trans isomerase FKBP5	FALSE	Q13451	uniprotkb	MI:0486	Homo sapiens	9606	protein	MI:0326	FKBP5
EBI-21014657|EBI-21014479	EBI-1501380|EBI-1501381|EBI-1501382|EBI-1501383|EBI-1501384|EBI-1501385|EBI-1501386|EBI-1501387|EBI-2496979|EBI-33400714|EBI-33400715|EBI-33400716|EBI-33400717|EBI-977302|EBI-977305	EBI-977302	Major prion protein	FALSE	P04156	uniprotkb	MI:0486	Homo sapiens	9606	protein	MI:0326	PRNP
EBI-21017903	EBI-32857276|EBI-81701|EBI-1827708|EBI-1827709|EBI-3625580|EBI-6517064|EBI-6903807|EBI-6903808|EBI-9527746|EBI-9527747|EBI-9527748|EBI-9527749|EBI-81694|EBI-450318	EBI-81694	Amyloid beta precursor protein binding family B member 1	FALSE	O00213	uniprotkb	MI:0486	Homo sapiens	9606	protein	MI:0326	APBB1
EBI-21254088|EBI-21254086|EBI-8303407	EBI-33073380|EBI-33073381|EBI-2468754|EBI-3628594|EBI-358311|EBI-358316	EBI-358311	Proliferating cell nuclear antigen	FALSE	P12004	uniprotkb	MI:0486	Homo sapiens	9606	protein	MI:0326	PCNA
EBI-21322537|EBI-21322539	EBI-595209|EBI-595210|EBI-595211|EBI-595212|EBI-595213|EBI-595214|EBI-595215|EBI-595216|EBI-595217|EBI-2469170|EBI-33122173|EBI-456077|EBI-456082	EBI-456077	Cullin-associated NEDD8-dissociated protein 1	FALSE	Q86VP6	uniprotkb	MI:0486	Homo sapiens	9606	protein	MI:0326	CAND1
EBI-21551245	EBI-33720224|EBI-2836595|EBI-2836597	EBI-2836595	Early activation antigen CD69	FALSE	Q07108	uniprotkb	MI:0486	Homo sapiens	9606	protein	MI:0326	CD69
EBI-21551311	EBI-34412604|EBI-21551282|EBI-21551283|EBI-21551278|EBI-21551281	EBI-21551278	Gap junction beta-7 protein	FALSE	Q6PEY0	uniprotkb	MI:0486	Homo sapiens	9606	protein	MI:0326	GJB7
EBI-21641506	EBI-12547198|EBI-34227124|EBI-34227125|EBI-12224489|EBI-12224490	EBI-12224489	Zinc finger protein 41 homolog	FALSE	Q8N8Y5	uniprotkb	MI:0486	Homo sapiens	9606	protein	MI:0326	ZFP41
EBI-21646535	EBI-33423999|EBI-9652455|EBI-9652456|EBI-1521053|EBI-2471790|EBI-1034445|EBI-1034452	EBI-1034445	Fibrinogen beta chain	FALSE	P02675	uniprotkb	MI:0486	Homo sapiens	9606	protein	MI:0326	FGB
EBI-21730941	EBI-30024588|EBI-2947140|EBI-33757368|EBI-2947137|EBI-2947139	EBI-2947137	Starch-binding domain-containing protein 1	FALSE	O95210	uniprotkb	MI:0486	Homo sapiens	9606	protein	MI:0326	STBD1
EBI-21772372	EBI-2653040|EBI-2653041|EBI-33688957|EBI-2653038|EBI-2653039	EBI-2653038	Bridging integrator 3	FALSE	Q9NQY0	uniprotkb	MI:0486	Homo sapiens	9606	protein	MI:0326	BIN3
EBI-21774071	EBI-10194265|EBI-10194266|EBI-10194267|EBI-34157563|EBI-34157564|EBI-34157565|EBI-10194262|EBI-10194264	EBI-10194262	Cytochrome P450 1A1	FALSE	P04798	uniprotkb	MI:0486	Homo sapiens	9606	protein	MI:0326	CYP1A1
EBI-21791124	EBI-1952958|EBI-1952959|EBI-1952960|EBI-33578492|EBI-33578493|EBI-1758689|EBI-1758691	EBI-1758689	Non-histone chromosomal protein HMG-17	FALSE	P05204	uniprotkb	MI:0486	Homo sapiens	9606	protein	MI:0326	HMGN2
EBI-21806031	EBI-33434772|EBI-1906752|EBI-1906753|EBI-1906755|EBI-1045338|EBI-1906751	EBI-1045338	Translation machinery-associated protein 16	FALSE	Q96EY4	uniprotkb	MI:0486	Homo sapiens	9606	protein	MI:0326	TMA16
EBI-21812045	EBI-1053429|EBI-9754201|EBI-33449575|EBI-2472086|EBI-1053424|EBI-1053428	EBI-1053424	5'-AMP-activated protein kinase subunit beta-2	FALSE	O43741	uniprotkb	MI:0486	Homo sapiens	9606	protein	MI:0326	PRKAB2
EBI-21824770	EBI-3640742|EBI-6107863|EBI-6107864|EBI-6135652|EBI-8780170|EBI-33743456|EBI-2893308|EBI-2893309	EBI-2893308	PMS1 protein homolog 1	FALSE	P54277	uniprotkb	MI:0486	Homo sapiens	9606	protein	MI:0326	PMS1
EBI-21833533	EBI-1904004|EBI-6132983|EBI-34497607|EBI-1025994|EBI-1026001	EBI-1025994	Neurotrophin-3	FALSE	P20783	uniprotkb	MI:0486	Homo sapiens	9606	protein	MI:0326	NTF3
EBI-22899429|EBI-22442622	EBI-1464849|EBI-6104210|EBI-34506782|EBI-357469|EBI-357474	EBI-357469	Glycogen phosphorylase, muscle form	FALSE	P11217	uniprotkb	MI:0486	Homo sapiens	9606	protein	MI:0326	PYGM
EBI-24849590|EBI-22982917|EBI-12721265|EBI-12721261|EBI-12707005|EBI-12707001	EBI-2511868|EBI-2511869|EBI-2511870|EBI-2511871|EBI-2511872|EBI-2511873|EBI-2511874|EBI-6523316|EBI-6523317|EBI-33659737|EBI-2511865|EBI-2511867	EBI-2511865	Glycogen phosphorylase, liver form	TRUE	P06737	uniprotkb	MI:0486	Homo sapiens	9606	protein	MI:0326	PYGL
EBI-25162637|EBI-23949373	EBI-3918867|EBI-3918868|EBI-33812901|EBI-33812902|EBI-33812903|EBI-33812900|EBI-3918864|EBI-3918866	EBI-3918864	Protein phosphatase 1 regulatory subunit 3B	FALSE	Q86XI6	uniprotkb	MI:0486	Homo sapiens	9606	protein	MI:0326	PPP1R3B
	EBI-12549381|EBI-12549382|EBI-34228413|EBI-12549378|EBI-12549380	EBI-12549378	Testis-expressed protein 101	FALSE	Q9BY14	uniprotkb	MI:0486	Homo sapiens	9606	protein	MI:0326	TEX101
EBI-26494736	EBI-26451163|EBI-26451165	EBI-26451163	Somatostatin-28	FALSE	P61278-PRO_0000033087	uniprotkb	MI:0486	Homo sapiens	9606	protein	MI:0326	SST
EBI-28946844|EBI-28946846	EBI-739082|EBI-1505653|EBI-2470366|EBI-33283516|EBI-739074|EBI-739081	EBI-739074	Heat shock protein beta-8	FALSE	Q9UJY1	uniprotkb	MI:0486	Homo sapiens	9606	protein	MI:0326	HSPB8
EBI-32720117|EBI-32720119|EBI-32852466	EBI-2850930|EBI-2850931|EBI-33727905|EBI-2850927|EBI-2850929	EBI-2850927	Tyrosine-protein kinase receptor UFO	FALSE	P30530	uniprotkb	MI:0486	Homo sapiens	9606	protein	MI:0326	AXL
EBI-32722563|EBI-32722565|EBI-32969153	EBI-1026741|EBI-1026742|EBI-1026743|EBI-4927645|EBI-4927646|EBI-4927647|EBI-2471752|EBI-5265835|EBI-5265836|EBI-5265837|EBI-5265838|EBI-5265839|EBI-8777189|EBI-33415448|EBI-1026718|EBI-1026740	EBI-1026718	Vascular endothelial growth factor receptor 1	FALSE	P17948	uniprotkb	MI:0486	Homo sapiens	9606	protein	MI:0326	FLT1
EBI-32722724|EBI-32722726|EBI-32978421	EBI-4419508|EBI-4419509|EBI-3986216|EBI-3986217|EBI-3986218|EBI-33821203|EBI-3946257|EBI-3946258	EBI-3946257	Receptor-type tyrosine-protein kinase FLT3	FALSE	P36888	uniprotkb	MI:0486	Homo sapiens	9606	protein	MI:0326	FLT3
EBI-32725027|EBI-32725029|EBI-33003356	EBI-641251|EBI-9831157|EBI-33212999|EBI-641237|EBI-641250	EBI-641237	Platelet-derived growth factor receptor beta	FALSE	P09619	uniprotkb	MI:0486	Homo sapiens	9606	protein	MI:0326	PDGFRB
EBI-9515537|EBI-21368476|EBI-21368472|EBI-21368474	EBI-33869027|EBI-5323868|EBI-5323869|EBI-5323870|EBI-30134296|EBI-5323863|EBI-5323867	EBI-5323863	Leucine-rich repeat serine/threonine-protein kinase 2	TRUE	Q5S007	uniprotkb	MI:0486	Homo sapiens	9606	protein	MI:0326	LRRK2
EBI-25162630|EBI-24849597|EBI-23949366|EBI-22982924|EBI-22899422|EBI-22442615|EBI-21254083	EBI-1047237|EBI-1047238|EBI-33438859|EBI-1047231|EBI-1047236	EBI-1047231	Glycogen phosphorylase, brain form	FALSE	P11216	uniprotkb	MI:0486	Homo sapiens	9606	protein	MI:0326	PYGB
	EBI-11711826|EBI-11711823	EBI-11711823	Envelope glycoprotein C	FALSE	P10228	uniprotkb	MI:0486	Human herpesvirus 1 (strain 17) (HHV-1)	10299	protein	MI:0326	gC
